# Supplementary material for: Conserved mechanisms of plant lipidome remodeling under heat and cold stresses revealed through a systematic review and meta-analysis
Source: J Exp Bot. 2026 Apr 17;77(11):3445–64. doi: 10.1093/jxb/erag183 (PMC13247527; doi:10.1093/jxb/erag183)
Supplement: erag183_Supplementary_Data [file erag183_supplementary_data.zip]

Archive with 2 entries (2 files):
- jexbot316541-file001.pdf
- jexbot316541-file002.xlsx
