# Supplementary material for: Conserved mechanisms of plant lipidome remodeling under heat and cold stresses revealed through a systematic review and meta-analysis
Source: J Exp Bot. 2026 Apr 17;77(11):3445–64. doi: 10.1093/jxb/erag183 (PMC13247527; doi:10.1093/jxb/erag183)
Supplement: erag183_Supplementary_Data [file erag183_supplementary_data.zip › jexbot316541-file002.xlsx]

## Sheet: Table S1
Table S1: The metadata of all the studies included in the meta-analysis and systematic review. The columns indicate study, plant species, scientific name, genotype, tissue type used for lipid extraction, tissue group (name of the subgroup that the tissue is grouped under), sample size (number of independent biological replicates used), growth stage at which the temperature treatment was applied, …
Study (Full references are below)	Plant species	Scientific name	Genotype	Tissue type	Tissue group	Sample size	Growth stage	Stress type	Treatment temperature (⁰C)	Duration of stress	Control temperature (⁰C)	Analytical technique	Analytical technique group
Afitlhile et al., 2021*	Thale cress	Arabidopsis thaliana	Wassilewskija	Leaves	Leaves	5	15 days old seedlings	Cold	3 (day and night)	5 days	22 (day and night)	ESI-MS/MS	DI-MS/MS
Aid et al., 1995	Rapeseed	Brassica napus	Bienvenue	Leaves	Leaves	2	4-5 weeks old	Heat	24 (day and night)	48 hours	12 (day and night)	TLC, HPLC, GLC	TLC, GC
Aid et al., 1998	Rapeseed	Brassica napus	Bienvenue	Leaves	Leaves	4	4 to 5 week old plants	Heat	36 (day and night)	48 hours	12 (day and night)	TLC, HPLC, GC	TLC, GC
Barajas-Lopez et al., 2021*	Thale cress	Arabidopsis thaliana	Col0, erd7, Salk_110974 and Sail_818_C12	Shoots	Shoots	5	10 days old seedlings	Cold	4 (day and night)	24 hours	22 (day and night)	NA	N/A
Bian et al., 2023	Bermuda grass	Cynodon dactylon x C. transvaalensis	Tifdwarf	Leaves	Leavs	4	Seedlings	Heat	45 (day-max)/40 (night-max)	24 days	35 (day-max)/30 (night-max)	UHPLC-MS/MS	LC-MS/MS
Bian et al., 2023	Bermuda grass	Cynodon dactylon x C. transvaalensis	Tifdwarf	Roots	Roots	4	Seedlings	Heat	45 (day-max)/40 (night-max)	24 days	35 (day-max)/30 (night-max)	UHPLC-MS/MS	LC-MS/MS
Bohn et al., 2007*	Wheat	Triticum aestivum	Roughrider and Talent	Plasma membranes of etiolated seedlings	Seedlings	3	4 days old seedlings	Cold	2 (day and night)	3 weeks	20 (day and night)	TLC, HPLC, GC-MS, Colorimetric	GC-MS
Byfield et al., 2005	Soybean	Glycine max	A6, N01-3544, Dare	Seeds	Mature seeds	3	36 days after planting	Cold	22 (day-max)/18 (night-max)	Until the end of the experiment (sample collection - 18, 23, 28, 35 days after flowering (between R5 and R6))	26 (day-max)/22 (night-max)	GC-FID	GC
Byfield et al., 2005	Soybean	Glycine max	A6, N01-3544, Dare	Seeds	Mature seeds	3	36 days after planting	Heat	30 (day-max)/26 (night-max)	Until the end of the experiment (sample collection - 18, 23, 28, 35 days after flowering (between R5 and R6))	26 (day-max)/22 (night-max)	GC-FID	GC
Chen et al., 2010*	Maize	Zea mays	B-76, B-106	Young leaf	Leaves	2	Tasseling	Heat	38 (day-max)/30 (night-max)	24 hours	25 (day-max)/21 (night-max)	ESI-MS/MS	DI-MS/MS
Chen et al., 2010*	Maize	Zea mays	B-76, B-106	Mature leaf	Leaves	2	Tasseling	Heat	38 (day-max)/30 (night-max)	24 hours	25 (day-max)/21 (night-max)	ESI-MS/MS	DI-MS/MS
Chen et al., 2023*	Thale cress	Arabidopsis thaliana	hsp70-16, Col0, vdac3, WT	Sepals	Flowers	4	Bolting	Heat	27 (day and night)	From bolting until stage 12 buds	22 (day and night)	UPLC-FT-MS	LC-MS/MS
Cheong et al., 2019*	Wheat	Triticum aestivum	Wyalkatchem and Young	Leaves	Leaves	4	Young Microspore stage	Cold	21 (day-max)/-3 (night-max)	4 days	21 (day and night)	LC-ESI-MS/MS	LC-MS/MS
Cheong et al., 2020*	Wheat	Triticum aestivum	Wyalkatchem and Young	Spike	Spike	3	Young Microspore stage	Cold	21 (day-max)/-3 (night-max)	4 days	24 (day-max)/16 (night-max)	LC-ESI-MS/MS	LC-MS/MS
Cheong et al., 2022	Wheat	Triticum aestivum	Wyalkatchem (cold-sensitive) and Young (cold-tolerant)	Root-Maturation Zone	Roots	N/A	Seedlings	Cold	4	6 hours	21	LC-ESI-QqTOF	LC-MS/MS
Cruz et al., 2010	Rice	Oryza sativa	Germplasm (44)	Leaves	Leaves	4	Vegetative stage (V4)	Cold	10 (day and night)	2 days	28 (day and night)	GC	GC
Cyril et al., 2002*	Seashore paspalpum	Paspalpum vaginatum	Sea-Isle1, Adalayd, and PI299042	Crown or rhizome	Crowns	4	2-3 months old plants	Cold	8 (day-max)/4 (night-max)	3-4 weeks	28 (day-max)/22 (night-max)	GC	GC
De Santis et al., 1999	Maize	Zea mays	Populations obtained from the cross BL3 X IABO78	Shoot mitoplast	Shoots	4	Seedlings	Cold	14 (day and night)	Until when shoots were 4-5cm tall	25 (day and night)	GC	GC
de Virville et al., 2002	Soybean	Glycine max	Brunir	etiolated hypocotyl mitochondrial membranes	Seedlings	3	3 days old seedlings	Heat	35 (day and night)	2-3 days	25 (day and night)	TLC, GC	TLC, GC
de Virville et al., 2002	Soybean	Glycine max	Brunir	etiolated hypocotyl mitochondrial membranes	Seedlings	3	3 days old seedlings	Cold	18 (day and night)	4 days	25 (day and night)	TLC, GC	TLC, GC
Dias et al., 2010	Wheat	Triticum aestivum	Sever and Golia (Bread wheat) and TE 9306 and Acalou (durum wheat )	Leaves	Leaves	3	Grain filling	Heat	31 (day-max)/20 (night-max)	N/A	25 (day-max)/14 (night-max)	GLC	GC
Diepenbrock and Stamp, 1982	Flint Maize	Zea mays	Inbred lines (KW1074, Z7, 270-1-1-7-1)	Leaves	Leaves	4	N/A	Cold	14 (day-max)/12 (night-max)	8 days	24 (day-max)/22 (night-max)	GC	GC
Diepenbrock and Stamp, 1982	Flint Maize	Zea mays	Inbred lines (KW1074, Z7, 270-1-1-7-1)	Leaves	Leaves	4	N/A	Heat	24 (day-max)/22 (night-max)	8 days	14 (day-max)/12 (night-max)	GC	GC
Djanaguiraman et al., 2018*	Wheat	Triticum aestivum	N/A	Leaf (flag leaf)	Leaves	10	End of booting stage	Heat	35 (day-max)/25 (night-max)	16 days	25 (day-max)/15 (night-max)	ESI-MS/MS	DI-MS/MS
Djanaguiraman et al., 2020*	Wheat	Triticum aestivum	Seri82	Leaves	Leaves	4	Anthesis stage	Heat	32 (day-max)/22 (night-max)	14 days	24 (day-max)/14 (night-max)	ESI-MS/MS	DI-MS/MS
Djanaguiraman et al., 2020*	Wheat	Triticum aestivum	Seri82	Leaves	Leaves	4	Grain filling stage	Heat	32 (day-max)/22 (night-max)	14 days	24 (day-max)/14 (night-max)	ESI-MS/MS	DI-MS/MS
Duhalde et al., 1991	Maize	Zea mays	Inbred lines LP1435, P1338, and L256	Embryos (kernel)	Germinating seeds	N/A	Germination and imbibition	Cold	7	N/A	25	TLC, GLC-FID	TLC, GC
El-Shintinawy et al., 2004	Barley	Hordeum vulgare	Giza 124, Giza 125	Leaves	Leaves	N/A	6 days old seedlings	Heat	35	Upto 8 hours	25	GC	GC
El-Shintinawy et al., 2004	Barley	Hordeum vulgare	Giza 124, Giza 125	Leaves	Leaves	N/A	6 days old seedlings	Heat	45	Upto 8 hours	25	GC	GC
Falcone et al., 2004*	Thale cress	Arabidopsis thaliana	WT, fad5, fad6, fad7, fad7 fad8, act1, act1 fad6	Leaves	Leaves	2	Seedlings	Heat	36 (day and night)	25-30 days	17 (day and night)	GC	GC
Gao et al., 2024*	Maize	Zea mays	N/A	Leaves	Leaves	5	14-day old seedlings	Cold	4 (day and night)	48 hours	25 (day and night)	UPLC, HPLC-MS/MS	LC-MS/MS
Gibson et al., 2018*	Maize	Zea mays	B73	Leaves	Leaves	4	6 to 8 leaf stage	Heat	42 (day-max)/35 (night-max)	4 days	30 (day-max)/20 (night-max)	ESI-MS/MS	DI-MS/MS
Gu et al., 2017*	Maize	Zea mays	He 344	Leaves	Leaves	5	2 week old seedlings	Cold	5 (day and night)	3 days	22 (day and night)	ESI-MS/MS	DI-MS/MS
Higashi et al., 2015*	Thale cress	Arabidopsis thaliana	Col0, Nossen	Aerial part	Shoot	4	14 days old	Heat	30 (day and night)	1 day	22 (day and night)	LC-MS	LC-MS
Higashi et al., 2015*	Thale cress	Arabidopsis thaliana	Col0, Nossen	Aerial part	Shoot	4	14 days old	Heat	34 (day and night)	1 day	22 (day and night)	LC-MS	LC-MS
Higashi et al., 2015*	Thale cress	Arabidopsis thaliana	Col0, Nossen	Aerial part	Shoot	4	14 days old	Heat	38 (day and night)	1 day	22 (day and night)	LC-MS	LC-MS
Higashi et al., 2018*	Thale cress	Arabidopsis thaliana	Col0, hil1, hil1/HIL1	Aerial part	Shoot	20	17 days old plants	Heat	38 (day and night)	1 day	22 (day and night)	LC-MS	LC-MS
Hoffman, 2013	Rye grass	Cynodon dactylon	PI 598433, PI 610806, PI 223178, and PI 229476	Crown	Crowns	4	3-4 months old plants	Cold	2 (day and night)	21 days	15 (day-max)/10 (night-max)	ESI-MS/MS	DI-MS/MS
Hu et al., 2023*	Wheat	Triticum aestivum	Xinmai26 (HS), Zhengmai7698 (HR)	Leaves	Leaves	3	Flowering	Heat	35 (day-max)/25 (night-max)	7 days	25 (day-max)/15 (night-max)	UHPLC-ESI-MS/MS	LC-MS/MS
Hugly and Somerville, 1992*	Thale cress	Arabidopsis thaliana	WT, fadB, fadC	Leaves	Leaves	6	Cotyledon stage	Cold	5 (day and night)	21 days	22 (day and night)	GLC	GC
John et al., 2024	Thale cress	Arabidopsis thaliana	Col0, ED73 mutant	Leaves	Leaves	5	21 days old plants	Cold	4 (day and night)	14 days	21 (day and night)	QTOF-MS/MS	DI-MS/MS
Kaniuga et al., 1999	Maize	Zea mays	CS maize inbred lines (CM 7 and Co 151) and CT lines (S 215 and EP 1)	Leaf (secondary leaves)	Leaves	3	Seedlings	Cold	5 (day and night)	4 or 6 days	22 (day-max)/20 (night-max)	TLC, GLC-FID	TLC, GC
Kenchanmane Raju, et al., 2024*	Foxtail Millet	Setaria italica	Yugu1	Shoots	Shoots	3	12 days old seedlings	Cold	6 (day and night)	24 hours	29 (day-max)/23 (night-max)	TLC, GC	TLC, GC
Kenchanmane Raju, et al., 2024*	Urochloa	Urochloa fusca	LBJWC-52	Shoots	Shoots	3	12 days old seedlings	Cold	6 (day and night)	24 hours	29 (day-max)/23 (night-max)	TLC, GC	TLC, GC
Kenchanmane Raju, et al., 2024*	Sorghum	Sorghum bicolor	BTx623	Shoots	Shoots	3	12 days old seedlings	Cold	6 (day and night)	24 hours	29 (day-max)/23 (night-max)	TLC, GC	TLC, GC
Kenchanmane Raju, et al., 2024*	Thale cress	Arabidopsis thaliana	Col0	Shoots	Shoots	3	12 days old seedlings	Cold	6 (day and night)	24 hours	29 (day-max)/23 (night-max)	TLC, GC	TLC, GC
Kuczynska et al., 2019	Barley	Hordeum vulgare	N/A	Leaves	Leaves	3	Tillering stage	Heat and cold	30 (day-max)/10 (night-max)	14 days	22 (day-max)/18 (night-max)	GC-FID	GC
Leconte et al., 2024*	Sunflower	Helianthus annuus	XRQ	Leaves	Leaves	3	Germinated plantlets	Cold	5 (day and night)	3 weeks	18 (day and night)	GC-MS	GC-MS
Leconte et al., 2024*	Sunflower	Helianthus annuus	XRQ	Hypocotyl	Seedlings	3	Germinated plantlets	Cold	5 (day and night)	3 weeks	18 (day and night)	GC-MS	GC-MS
Leconte et al., 2024*	Sunflower	Helianthus annuus	XRQ	Roots	Roots	3	Germinated plantlets	Cold	5 (day and night)	3 weeks	18 (day and night)	GC-MS	GC-MS
Lee and Guerra, 1994	Field mustard	Brassica rapa	WR586 and Tobin	Leaves	Leaves	3	Seedlings	Cold	10 (day-max)/5 (night-max)	12 days	26 (day and night)	TLC, GC-FID	TLC, GC
Lee et al., 2005	Cucumber	Cucumis sativus	N/A	Roots	Roots	N/A	7–14 days old seedlings	Cold	6 (day and night)	7 days	N/A	GC-FID	GC
Lee et al., 2005	Figleaf gourd	Cucurbita ficifolia	N/A	Roots	Roots	N/A	7–14 days old seedlings	Cold	6 (day and night)	7 days	N/A	GC-FID	GC
Liu et al., 2020*	Notoginseng	Panax notoginseng	N/A	Leaves	Leaves	5	9 months old	Cold	10 (day and night)	30 days	20 (day and night)	ESI-MS/MS	DI-MS/MS
Liu et al., 2020*	Notoginseng	Panax notoginseng	N/A	Leaves	Leaves	5	9 months old	Heat	30 (day and night)	30 days	20 (day and night)	ESI-MS/MS	DI-MS/MS
Liu et al., 2022*	Rice	Oryza sativa	KY131, DN422	Leaves	Leaves	3	Three leaf heart stage	Cold	10 (day and night)	9 days	25 (day and night)	LC-ESI-MS/MS	LC-MS/MS
Margutti et al., 2019	Barley	Hordeum vulgare	Scarlett	Roots	Roots	3	Seedlings	Cold	4 (day and night)	36 hours	25 (day and night)	ESI-MS/MS	DI-MS/MS
Margutti et al., 2019	Barley	Hordeum vulgare	Scarlett	Leaves	Leaves	3	Seedlings	Cold	4 (day and night)	36 hours	25 (day and night)	ESI-MS/MS	DI-MS/MS
Marla et al., 2017*	Sorghum	Sorghum bicolor	BTx623, RTx430, NSZ, Kao, HKZ, SQR	Leaves	Leaves	5	2 week old seedlings	Cold	10 (day-max)/8 (night-max)	12 hours	28 (day-max)/25 (night-max)	NA	N/A
Mueller et al., 2017*	Thale cress	Arabidopsis thaliana	Col0, pdat1-2	Seedlings	Seedlings	4	2 weeks old	Heat	45	90 mins	22	UPLC-HDMS-MS, ESI-MS	LC-MS/MS
Musienko et al., 1998	Wheat	Triticum aestivum	Odeska 51, Myronivska 808	Thylakoid membranes	Chloroplasts	N/A	10 days old	Heat	45	3 hours	25 (day-max)/22 (night-max)	TLC	TLC
Narayanan et al., 2016a*	Wheat	Triticum aestivum	Karl 92, Ventnor	Leaves	Leaves	10	Flowering	Heat	24 (night-max)	12 days	25 (day-max)/15 (night-max)	ESI-MS/MS	DI-MS/MS
Narayanan et al., 2016a*	Wheat	Triticum aestivum	Karl 92, Ventnor	Leaves	Leaves	10	Flowering	Heat	35 (day-max)	12 days	25 (day-max)/15 (night-max)	ESI-MS/MS	DI-MS/MS
Narayanan et al., 2016a*	Wheat	Triticum aestivum	Karl 92, Ventnor	Leaves	Leaves	10	Flowering	Heat	35 (day-max)/24 (night-max)	12 days	25 (day-max)/15 (night-max)	ESI-MS/MS	DI-MS/MS
Narayanan et al., 2016b*	Wheat	Triticum aestivum	Karl 92, Ventnor	Leaves	Leaves	10	Flowering	Heat	24 (night-max)	1, 6, 12 days	25 (day-max)/15 (night-max)	ESI-MS/MS	DI-MS/MS
Narayanan et al., 2016b*	Wheat	Triticum aestivum	Karl 92, Ventnor	Leaves	Leaves	10	Flowering	Heat	35 (day-max)	1, 6, 12 days	25 (day-max)/15 (night-max)	ESI-MS/MS	DI-MS/MS
Narayanan et al., 2016b*	Wheat	Triticum aestivum	Karl 92, Ventnor	Leaves	Leaves	10	Flowering	Heat	35 (day-max)/24 (night-max)	1, 6, 12 days	25 (day-max)/15 (night-max)	ESI-MS/MS	DI-MS/MS
Narayanan et al., 2018*	Wheat	Triticum aestivum	Karl 92, Ventnor	Pollen grains	Flowers	10	flowering	Heat	24 (night-max)	12 days	25 (day-max)/15 (night-max)	ESI-MS/MS	DI-MS/MS
Narayanan et al., 2018*	Wheat	Triticum aestivum	Karl 92, Ventnor	Pollen grains	Flowers	10	flowering	Heat	35 (day-max)	12 days	25 (day-max)/15 (night-max)	ESI-MS/MS	DI-MS/MS
Narayanan et al., 2018*	Wheat	Triticum aestivum	Karl 92, Ventnor	Pollen grains	Flowers	10	flowering	Heat	35 (day-max)/24 (night-max)	12 days	25 (day-max)/15 (night-max)	ESI-MS/MS	DI-MS/MS
Narayanan et al., 2020*	Soybean	Glycine max	DS25-1, DT97-4290	Leaves	Leaves	5	16 days old seedlings	Heat	38 (day-max)/28 (night-max)	9 days	30 (day-max)/20 (night-max)	ESI-MS/MS	DI-MS/MS
Nejadsadeghi et al., 2015	Wheat	Triticum aestivum	Norstar	Leaves	Leaves	3	Seedlings	Cold	-5	24 hours	25	GC-FID	GC
Nejadsadeghi et al., 2015	Wheat	Tritiicum durum	Gerdish and SRN	Leaves	Leaves	3	Seedlings	Cold	-5	24 hours	25	GC-FID	GC
Novitskaya et al., 2000*	Tomato	Solanum lycopersicum	Sibirskie skorospelye	Leaves	Leaves	3	3 or 4 true leaf stage	Cold	6 (day and night)	5 days	18 (day and night)	TLC, GLC-FID	TLC, GC
Okanenko and Taran, 1998	Wheat	Triticum aestivum	Odeska 51, Odeska 117, Bezosta 1 (T. aestivum) Myronivska 61, Myronivska 808, Illychivka	Chloroplasts	Chloroplasts	N/A	10 days	Heat	40	3 hours	25 (day-max)/22 (night-max)	TLC	TLC
Okanenko and Taran, 1998	Wheat	Triticum aestivum	Odeska 51, Odeska 117, Bezosta 1 (T. aestivum) Myronivska 61, Myronivska 808, Illychivka	Chloroplasts	Chloroplasts	N/A	10 days	Heat	45	3 hours	25 (day-max)/22 (night-max)	TLC	TLC
Okanenko and Taran, 1998	Wheat	Triticum aestivum	Odeska 51, Odeska 117, Bezosta 1 (T. aestivum) Myronivska 61, Myronivska 808, Illychivka	Chloroplasts	Chloroplasts	N/A	10 days	Heat	50	3 hours	25 (day-max)/22 (night-max)	TLC	TLC
Okanenko and Taran, 1998	Wheat	Triticum durum	Parus, Koral, Yakir	Chloroplasts	Chloroplasts	N/A	10 days	Heat	40	3 hours	25 (day-max)/22 (night-max)	TLC	TLC
Okanenko and Taran, 1998	Wheat	Triticum durum	Parus, Koral, Yakir	Chloroplasts	Chloroplasts	N/A	10 days	Heat	45	3 hours	25 (day-max)/22 (night-max)	TLC	TLC
Okanenko and Taran, 1998	Wheat	Triticum durum	Parus, Koral, Yakir	Chloroplasts	Chloroplasts	N/A	10 days	Heat	50	3 hours	25 (day-max)/22 (night-max)	TLC	TLC
Okanenko and Taran, 1998	Triticale	x Triticosecale Wittmack	ADM-4 and ADM-5	Chloroplasts	Chloroplasts	N/A	10 days	Heat	40	3 hours	25 (day-max)/22 (night-max)	TLC	TLC
Okanenko and Taran, 1998	Triticale	x Triticosecale Wittmack	ADM-4 and ADM-5	Chloroplasts	Chloroplasts	N/A	10 days	Heat	45	3 hours	25 (day-max)/22 (night-max)	TLC	TLC
Okanenko and Taran, 1998	Triticale	x Triticosecale Wittmack	ADM-4 and ADM-5	Chloroplasts	Chloroplasts	N/A	10 days	Heat	50	3 hours	25 (day-max)/22 (night-max)	TLC	TLC
Okanenko et al., 1991*	Wheat	Triticum aestivum	Odessa 51, Mironovskaya 800, Illychivka	Leaves	Leaves	3	10 days old	Heat	45	3 hours	25 (day-max)/22 (night-max)	TLC	TLC
Otterbach et al., 2021	Quinoa	Chenopodium quinoa	QQ74	Leaf epidermal bladder cells	Leaves	3	11 leaf growth stage	Cold	10 (day-max)/5 (night-max)	6 days	22 (day-max)/18 (night-max)	LC-QqQ-MS	LC-MS/MS
Otterbach et al., 2021	Quinoa	Chenopodium quinoa	QQ74	Leaf epidermal bladder cells	Leaves	3	11 leaf growth stage	Heat	35 (day-max)/30 (night-max)	6 days	22 (day-max)/18 (night-max)	LC-QqQ-MS	LC-MS/MS
Palacios et al., 2019*	Soybean	Glycine max	N/A	Mature seeds	Mature seeds	5	Reproductive stage	Heat	34 (day and night)	75, 90, and 105 days after emergence	30 (day and night)	GC-FID	GC
Petrushenko et al., 1979*	Wheat	Triticum aestivum	Odesskaya 51 , Mironovskaya 808, Bezostaya 1	Leaves	Leaves	5	10 day old seedlings	Heat	37	2 hours	25	Spectrophotometry	Spectrophotometry
Petrushenko et al., 1979*	Wheat	Triticum aestivum	Odesskaya 51 , Mironovskaya 808, Bezostaya 1	Leaves	Leaves	5	10 day old seedlings	Heat	45	2 hours	25	Spectrophotometry	Spectrophotometry
Prasertthai et al., 2022*	Rice	Oryza sativa	N22, CN1, KDML105, and IR64	Leaves	Leaves	3	28 days old seedlings	Heat	42 (day-max)/27 (night-max)	7 days	35 (day and night)	GC	GC
Qian et al., 2023*	Thale cress	Arabidopsis thaliana	Col0	Germinated seeds	Germinating seeds	6	Seed germination	Heat	28	21 hours	22	ESI-MS/MS	DI-MS/MS
Qian et al., 2023*	Thale cress	Arabidopsis thaliana	Col0	Germinated seeds	Germinating seeds	6	Seed germination	Heat	34	21 hours	22	ESI-MS/MS	DI-MS/MS
Qian et al., 2023*	Thale cress	Arabidopsis thaliana	Col0	Germinated seeds	Germinating seeds	6	Seed germination	Heat	40	21 hours	22	ESI-MS/MS	DI-MS/MS
Qin et al., 2020	Thale cress	Arabidopsis thaliana	Col0, hot-1 mutant	Leaves	Leaves	4	2 weeks old seedlings	Heat	30 (day and night)	18 days	22 (day and night)	ESI-MS/MS	DI-MS/MS
Sakhno et al., 2014*	Canola	Brassica napus	Bn18, 18b/25, 18b, Bn12, T2 1a, T2 2c	Leaves	Leaves	15	Seedlings (2 weeks old)	Heat	42	16 hours	22 (day-max)/18 (night-max)	GC-MS	GC-MS
Samala et al., 1998	Hybrid bermudagrass	Cynodon dactylon x C. transvaalensis	Midiron	Crown or rhizome	Crowns	3	N/A	Cold	8 (day-max)/4 (night-max)	3-4 weeks	28 (day-max)/22 (night-max)	GC-FID	GC
Samala et al., 1998	Bermuda grass	Cynodon dactylon	U3	Crown or rhizome	Crowns	3	N/A	Cold	8 (day-max)/4 (night-max)	3-4 weeks	28 (day-max)/22 (night-max)	GC-FID	GC-FID
Sattari Vayghan et al., 2020*	Cress	Lepidium sativum	N/A	Leaves	Leaves	11	48 hrs after germination	Cold	10 (day and night)	5 days	22 (day and night)	UHPLC-APCI-QTOF-MS	LC-MS/MS
Sattari Vayghan et al., 2020*	Cress	Lepidium sativum	N/A	Leaves	Leaves	11	48 hrs after germination	Heat	30 (day and night)	5 days	22 (day and night)	UHPLC-APCI-QTOF-MS	LC-MS/MS
Sheikh et al., 2010	Cotton	Gossypium hirsutum	S-12	Roots	Roots	2	Seedlings (germinated for 48 hours)	Heat	40	2 hours	25	GLC	GC
Shi et al., 2016	Rice	Oryza sativa	Super-hybrid rice ‘Liangyoupeijiu’and a traditional hybrid rice ‘Shanyou63’	Thylakoid membrane	Chloroplasts	3	Seedlings (when the second leaf was fully expanded)	Cold	25 (day-max)/10 (night-max)	2-10 days	25 (day-max)/20 (night-max)	GC-FID	GC
Shiva et al., 2020*	Thale cress	Arabidopsis thaliana	Col-0, opr3	Leaf (rosette)	Leaves	3	28 days old	Heat	45	1 hour	21	ESI-MS/MS	DI-MS/MS
Skogqvist, 1974	Wheat	Triticum aestivum	Svenno Varvete	Roots	Roots	N/A	Three root stage	Heat	45	2 mins	25	Spectrophotometry	Spectrophotometry
Smolenska and Kuiper, 1977*	Rapeseed	Brassica napus	N/A	Roots	Roots	3	3 week old seedlings	Cold	5 (day and night)	2 weeks	25 (day-max)/20 (night-max)	TLC, GLC, GC-FID	TLC, GC
Smolenska and Kuiper, 1977*	Rapeseed	Brassica napus	N/A	Leaves	Leaves	3	3 week old seedlings	Cold	5 (day and night)	2 weeks	25 (day-max)/20 (night-max)	TLC, GLC, GC-FID	TLC, GC
Song et al., 2010*	Thale cress	Arabidopsis thaliana	Col0, vte1-1 and vte2-1	Leaves	Leaves	3	2 weeks old seedlings	Cold	7 (day and night)	4 weeks	22 (day-max)/18 (night-max)	TLC, GLC	TLC, GC
Spivey et al., 2023*	Peanut	Arachis hypogaea	RIL	Leaves	Leaves	3	Onset of flowering	Heat	38 (day-max)/28 (night-max)	14 days	30 (day-max)/20 (night-max)	ESI-MS/MS	DI-MS/MS
Tan et al., 2018*	Thale cress	Arabidopsis thaliana	Col0, dgat1-1, dgat1-2 mutants	Leaves	Leaves	4	4 weeks old seedlings	Cold	-8	40 minutes	22	ESI-MS/MS	DI-MS/MS
Tang et al., 2016*	Thale cress	Arabidopsis thaliana	Col0	Leaves	Leaves	3	Seedlings	Heat	35 (day and night)	22 days	22 (day and night)	ESI-MS/MS	DI-MS/MS
Tang et al., 2016*	Rock cress	Arabis paniculata	Kun0495309	Leaves	Leaves	3	Seedlings	Heat	35 (day and night)	22 days	22 (day and night)	ESI-MS/MS	DI-MS/MS
Tasseva et al., 2004*	Rapeseed	Brassica napus	Guergana Tasseva, Jacques Davy deVirville, Catherine Cantrel, François Moreau, Alain Zachowski	Etiolated hypocotyls	Seedlings	3	4 days old hypocotyls	Cold	4 (day and night)	3 days	22 (day and night)	TLC, GC	TLC, GC
Tovuu et al., 2016*	Rice	Oryza sativa	WT, osfad8	Leaves	Leaves	4	2 week old seedlings	Cold	4 (day and night)	5 days	28 (day and night)	TLC, GC-FID	TLC, GC
Vu et al., 2012*	Thale cress	Arabidopsis thaliana	Col0	Leaves	Leaves	5	5 weeks old plants	Cold	4 (day and night)	72 hours	22 (day and night)	ESI-MS/MS	DI-MS/MS
Vu et al., 2022*	Thale cress	Arabidopsis thaliana	Col0	Leaf (rosette)	Leaves	18	28 days old	Cold	-8	2 hours	21	ESI-MS/MS	DI-MS/MS
Welti et al., 2002*	Thale cress	Arabidopsis thaliana	Col0, PLDalpha deficient	Leaves	Leaves	4	35 days old plants	Cold	4 (day and night)	3 days	23 (day and night)	ESI-MS/MS	DI-MS/MS
Yang et al., 2024*	Sacha inchi	Plukenetia volubilis	N/A	Leaves	Leaves	3	2 months old	Heat	45	10 hours	25	TLC, UPLC-MS	LC-MS
Yu and Li, 2014*	Soybean	Glycine max	Liaoxin, Riben 5	Imbibed seeds	Germinating seeds	4	Imbibition 3h: Phase I	Cold	4 (day and night)	24 hours	25 (day and night)	ESI-MS/MS	DI-MS/MS
Yu and Li, 2014*	Soybean	Glycine max	Liaoxin, Riben 5	Imbibed seeds	Germinating seeds	4	Imbibition 24h: Phase II	Cold	4 (day and night)	24 hours	25 (day and night)	ESI-MS/MS	DI-MS/MS
Yu and Li, 2014*	Soybean	Glycine max	Liaoxin, Riben 5	Imbibed seeds	Germinating seeds	4	Germination 1d: Phase III	Cold	4 (day and night)	24 hours	25 (day and night)	ESI-MS/MS	DI-MS/MS
Yu and Li, 2014*	Soybean	Glycine max	Liaoxin, Riben 5	Imbibed seeds	Germinating seeds	4	Germination 3d: Phase III	Cold	4 (day and night)	24 hours	25 (day and night)	ESI-MS/MS	DI-MS/MS
Zhang et al., 2013*	Saltwater cress	Thellungiella salsuginea	Shandong ecotype	Leaves	Leaves	5	8 weeks old plants	Cold	4 (day and night)	3 days	22 (day and night)	ESI-MS/MS	DI-MS/MS
Zhang et al., 2016*	Tobacco	Nicotiana tabacum	S18, WT	Leaves	Leaves	3	30 day old seedlings	Cold	14 (day and night)	21 days	25 (day and night)	TLC, GC	TLC, GC
Zhang et al., 2016*	Tobacco	Nicotiana tabacum	S18, WT	Leaves	Leaves	3	30 day old seedlings	Cold	18 (day and night)	21 days	25 (day and night)	TLC, GC	TLC, GC
Zhang et al., 2016*	Tobacco	Nicotiana tabacum	S18, WT	Leaves	Leaves	3	30 day old seedlings	Heat	32 (day and night)	21 days	25 (day and night)	TLC, GC	TLC, GC
Zhang et al., 2020*	Peanut	Arachis hypogaea	NH5, FH18	Leaves	Leaves	6	2 week old seedlings	Cold	6 (day and night)	24 hours	28 (day-max)/23 (night-max)	LC-ESI-MS/MS, GC-MS	LC-MS/MS
Zhang et al., 2022*	Castor beans	Ricinus communis	N/A	Seedlings	Seedlings	3	4 weeks old	Heat	45 (day and night)	12 hours	25 (day and night)	UPLC-QTOF-MS	LC-MS/MS
Zhang et al., 2023*	Tomato	Solanum lycopersicum	AC (CS), LA1777 (CT)	Leaves	Leaves	3	Four leaf stage	Cold	4 (day and night)	12 days	28 (day-max)/18 (night-max)	UPLC-QTOF-MS	LC-MS/MS
Zhao et al., 2021*	Maize	Zea mays	He344	Roots	Roots	3	2 week old seedlings	Cold	5 (day and night)	3 days	22 (day and night)	ESI-MS/MS	DI-MS/MS
Zhao et al., 2023	Thale cress	Arabidopsis thaliana	WT, TrSAMDC1	Leaves	Leaves	3	25 days old plants	Heat	38 (day-max)/33 (night-max)	10 days	22 (day-max)/19 (night-max)	UHPLC/Q	LC-MS
Zheng et al., 2011*	Thale cress	Arabidopsis thaliana	Col0	Seedlings	Seedlings	4	Seedlings	Cold	-7 (night-min)	30 days - 20 hour	22 (night-max)	ESI-MS/MS	DI-MS/MS
Zheng et al., 2011*	Thale cress	Arabidopsis thaliana	Col0	Seedlings	Seedlings	4	Seedlings	Heat	45 (day-max)	30 days - 12 hour	22 (day-min)	ESI-MS/MS	DI-MS/MS
Zheng et al., 2011*	Himalayan rock-cress	Crucihimalaya himalaica	N/A	Seedlings	Seedlings	4	Seedlings	Cold	-7 (night-min)	30 days - 20 hour	22 (night-max)	ESI-MS/MS	DI-MS/MS
Zheng et al., 2011*	Himalayan rock-cress	Crucihimalaya himalaica	N/A	Seedlings	Seedlings	4	Seedlings	Heat	45 (day-max)	30 days - 12 hour	22 (day-min)	ESI-MS/MS	DI-MS/MS
Zhu et al., 2022*	Royal sago palm	Cycas multipinnata	N/A	Leaves	Leaves	5	5-year old seedlings	Heat	55	1.5 hour	25	UHPLC-MS/MS	LC-MS/MS
Zhu et al., 2022*	Dukou sago palm	Cycas panzhihuaensis	N/A	Leaves	Leaves	5	5-year old seedlings	Heat	55	1.5 hour	25	UHPLC-MS/MS	LC-MS/MS
Zhu et al., 2024*	Celery wood	Polyscias elegans	N/A	Leaves	Leaves	3	1 year old (2.5cm in height)	Heat	40 (day-max)/35 (night-max)	5 days	25 (day-max)/20 (night-max)	GC-MS	GC-MS
Zoong Lwe et al., 2020*	Peanut	Arachis hypogaea	Bailey, Wynne, Georgia 12Y, SPT 06-07, Sugg, Tifguard, Phillips	Anthers	Flowers	16	Anthesis	Heat	41 (day-max)/27 (night-max) and 38 (day-max)/26 (night-max)	17-18 days	31 (day-max)/22 (night-max) and 28 (day-max)/22 (night-max)	ESI-MS/MS	DI-MS/MS
Zoong Lwe et al., 2021*	Abyssinian mustard	Brassica carinata	Avanza 641	Leaves	Leaves	5	Seedlings	Heat	33 (day-max)/25 (night-max)	76 days	23 (day-max)/15 (night-max)	ESI-MS/MS	DI-MS/MS
Zoong Lwe et al., 2021*	Abyssinian mustard	Brassica carinata	Avanza 641	Leaves	Leaves	5	Seedlings	Heat	38 (day-max)/30 (night-max)	76 days	23 (day-max)/15 (night-max)	ESI-MS/MS	DI-MS/MS
Zuniga et al., 1990	Barley	Hordeum vulgare	N/A	Leaves	Leaves	N/A	10-day old seedlings	Cold	4 (day and night)	48 hours	27 (day and night)	TLC, GC	TLC, GC
References
Afitlhile M, Worthington R, Heda G, Brown L. 2021. The TOC159 null mutant of Arabidopsis thaliana is impaired in the accumulation of plastid lipids and phosphatidylcholine. Plant Physiology and Biochemistry 159, 148–159.
Aid F, Hantal Demandrc 2 ’ 1 ’ C, Kesri-Benhassaine G, Mazliak P. 1995. Effects of a heat shock on foliar lipid composition of rape: Main molecular species modifications. lant Physiology and Biochemistry 33, 235-240.
Aid F, Kesri-Benhassaine G, Demandret C, Mazliak~ P, Boumedienne H, No BP, Alia E, Alger A; 1998. Modification of the biosynthesis of rape lipid molecular species by heat shock. Phytochemistry 47, 1195–1200.
Barajas-Lopez J de D, Tiwari A, Zarza X, Shaw MW, Pascual J, Punkkinen M, Bakowska JC, Munnik T, Fujii H. 2021. EARLY RESPONSE TO DEHYDRATION 7 Remodels Cell Membrane Lipid Composition during Cold Stress in Arabidopsis. Plant and Cell Physiology 62, 80–91.
Bian Y, Li Q, Zhang X, Hao T, Liu N, Yang Z, Yu J. 2023. Lipid composition remodeling plays a critical role during the differential responses of leaves and roots to heat stress in bermudagrass. Environmental and Experimental Botany 213, 105423.
Bohn M, Lüthje S, Sperling P, Heinz E, Dörffling K. 2007. Plasma membrane lipid alterations induced by cold acclimation and abscisic acid treatment of winter wheat seedlings differing in frost resistance. Journal of Plant Physiology 164, 146–156.
Byfield GE. 2005. The effect of temperature on fatty acid desaturase gene expression and fatty acid composition in developing soybean seeds. Doctor of Philosophy, North Carolina State University.
Chen Z, Jasinska W, Ashraf M, Rosental L, Hong J, Zhang D, Brotman Y, Shi J. 2023. Lipidomic insights into the response of Arabidopsis sepals to mild heat stress. aBIOTECH 4, 224–237.
Chen J, Xu W, Burke JJ, Xin Z. 2010. Role of phosphatidic acid in high temperature tolerance in maize. Crop Science 50, 2506–2515.
Cheong BE, Ho WWH, Biddulph B, Wallace X, Rathjen T, Rupasinghe TWT, Roessner U, Dolferus R. 2019. Phenotyping reproductive stage chilling and frost tolerance in wheat using targeted metabolome and lipidome profiling. Metabolomics 15, 144.
Cheong BE, Onyemaobi O, Wing Ho Ho W, Biddulph TB, Rupasinghe TWT, Roessner U, Dolferus R. 2020. Phenotyping the Chilling and Freezing Responses of Young Microspore Stage Wheat Spikes Using Targeted Metabolome and Lipidome Profiling. Cells 9, 1309–1309.
Cheong BE, Yu D, Martinez‐seidel F, Ho WWH, Rupasinghe TWT, Dolferus R, Roessner U. 2022. The Effect of Cold Stress on the Root‐Specific Lipidome of Two Wheat Varieties with Contrasting Cold Tolerance. Plants 11, 1364.
Cruz RPD, Golombieski JI, Bazana MT, Cabreira C, Silveira TF, Silva LPD. 2010. Alterations in fatty acid composition due to cold exposure at the vegetative stage in rice. Brazilian Journal of Plant Physiology 22, 199–207.
Cyril J, Powell GL, Duncan RR, Baird WV. 2002. Changes in Membrane Polar Lipid Fatty Acids of Seashore Paspalum in Response to Low Temperature Exposure. Crop Science 42, 2031–2037.
Davy De Virville J, Cantrel C, Bousquet AL, Hoffelt M, Tenreiro AM, Vaz Pinto V, Arrabaça JD, Caiveau O, Moreau F, Zachowski A. 2002. Homeoviscous and functional adaptations of mitochondrial membranes to growth temperature in soybean seedlings. Plant, Cell and Environment 25, 1289–1297.
De Santis A, Landi P, Genchi G. 1999. Changes of Mitochondrial Properties in Maize Seedlings Associated with Selection for Germination at Low Temperature. Fatty Acid Composition, Cytochrome c Oxidase, and Adenine Nucleotide Translocase Activities 1. Plant Physiology 119, 743–754.
Dias AS, Barreiro MG, Campos PS, Ramalho JC, Lidon FC. 2010. Wheat cellular membrane thermotolerance under heat stress. Journal of Agronomy and Crop Science 196, 100–108.
Diepenbrock W, Stamp P. 1982. The Fatty Acid Compo ition in Leaves of Maize (Zea may s L. ) Seedlings in Relation to Genotype and Temperature Changes. Journal of Applied Botany 56, 25–33.
Djanaguiraman M, Boyle DL, Welti R, Jagadish SVK, Prasad PVV. 2018. Decreased photosynthetic rate under high temperature in wheat is due to lipid desaturation, oxidation, acylation, and damage of organelles. BMC Plant Biology 18, 55.
Djanaguiraman M, Narayanan S, Erdayani E, Prasad PVV. 2020. Effects of high temperature stress during anthesis and grain filling periods on photosynthesis, lipids and grain yield in wheat. BMC Plant Biology 20, 268.
Duhalde M, Aveldano M, Carceller M. 1991. Major fatty acids and cold tolerance during germination in Zea mays. Maydica 36, 251–256.
El-Shintinawy F, Ebrahim MKH, Sewelam N, El-Shourbagy MN. 2004. Activity of photosystem 2, lipid peroxidation, and the enzymatic antioxidant protective system in heat shocked barley seedlings. Photosynthetica 42, 15–21.
Falcone DL, Ogas JP, Somerville CR. 2004. Regulation of membrane fatty acid composition by temperature in mutants of Arabidopsis with alterations in membrane lipid composition. BMC Plant Biology 4, 1–45.
Gao L, Jiang H, Li M, et al. 2024. Genetic and lipidomic analyses reveal the key role of lipid metabolism for cold tolerance in maize. Journal of Genetics and Genomics 51, 326–337.
Gibson R. 2018. Plastidic membrane lipid response to abiotic temperature stress in cereals. Doctor of Philosophy, Purdue University.
Gu Y, He L, Zhao C, Wang F, Yan B, Gao Y, Li Z, Yang K, Xu J. 2017. Biochemical and transcriptional regulation of membrane lipid metabolism in maize leaves under low temperature. Frontiers in Plant Science 8, 2053.
Higashi Y, Okazaki Y, Myouga F, Shinozaki K, Saito K. 2015. Landscape of the lipidome and transcriptome under heat stress in Arabidopsis thaliana. Scientific Reports 5, 10533.
Higashi Y, Okazaki Y, Takano K, Myouga F, Shinozaki K, Knoch E, Fukushima A, Saito K. 2018. HEAT INDUCIBLE LIPASE1 remodels chloroplastic monogalactosyldiacylglycerol by liberating α-linolenic acid in arabidopsis leaves under heat stress. Plant Cell 30, 1887–1905.
Hoffman L. 2013. Plant mechanisms associated with variations in freezing tolerance of cool-season grasses. Doctor of Philosophy, University of Massachusetts.
Hu H, Jia Y, Hao Z, Ma G, Xie Y, Wang C, Ma D. 2023. Lipidomics-based insights into the physiological mechanism of wheat in response to heat stress. Plant Physiology and Biochemistry 205, 108190.
Hugly S, Somerville C. 1992. A Role for Membrane Lipid Polyunsaturation in Chloroplast Biogenesis at Low Temperature1. Plant Physiology 99, 197–202.
John A, Krämer M, Lehmann M, et al. 2024. Degradation of FATTY ACID EXPORT PROTEIN1 by RHOMBOID-LIKE PROTEASE11 contributes to cold tolerance in Arabidopsis. The Plant Cell 36, 1937–1937.
Kaniuga Z, Sqczyhska V, Mi~kiewicz E, Garstka M. 1999. Degradation of leaf polar lipids during chilling and post-chilling rewarming of Zea mays genotypes reflects differences in their response to chilling stress. The role of galactolipase. 21, 45–56.
Kenchanmane Raju SK, Zhang Y, Mahboub S, Ngu DW, Qiu Y, Harmon FG, Schnable JC, Roston RL. 2024. Rhythmic lipid and gene expression responses to chilling in panicoid grasses. Journal of Experimental Botany 75, 5790–5790.
Kuczyńska A, Cardenia V, Ogrodowicz P, Kempa M, Rodriguez-Estrada MT, Mikołajczak K. 2019. Effects of multiple abiotic stresses on lipids and sterols profile in barley leaves (Hordeum vulgare L.). Plant Physiology and Biochemistry 141, 215–224.
Leconte JML, Marco M, Nicolas B, et al. 2024. Multi-scale characterisation of cold response reveals immediate and long-term impacts on cell physiology up to seed composition in sunflower. Plant Cell and Environment, 1–9.
Lee SH, Ahn SJ, Im YJ, Cho K, Chung GC, Cho BH, Han O. 2005. Differential impact of low temperature on fatty acid unsaturation and lipoxygenase activity in figleaf gourd and cucumber roots. Biochemical and Biophysical Research Communications 330, 1194–1198.
Lee MS, Guerra DJ. 1994. Biochemical Characterization of Temperature-Induced Changes in Lipid Metabolism in a High Oleic Acid Mutant of Brassica rapa. Archives of Biochemistry and Biophysics 315, 203–211.
Liu T, Chen J, Xu F, He X, Yang S, Zhu Y, Li W, Zheng G. 2020. Analysis of changes in the Panax notoginseng glycerolipidome in response to long-term chilling and heat. Plant Diversity 42, 102–110.
Liu H, Xin W, Wang Y, Zhang D, Wang J, Zheng H, Yang L, Nie S, Zou D. 2022. An integrated analysis of the rice transcriptome and lipidome reveals lipid metabolism plays a central role in rice cold tolerance. BMC Plant Biology 22, 91.
Marla SR, Shiva S, Welti R, Liu S, Burke JJ, Morris GP. 2017. Comparative Transcriptome and Lipidome Analyses Reveal Molecular Chilling Responses in Chilling‐Tolerant Sorghums. The Plant Genome 10.
Mueller SP, Unger M, Guender L, Fekete A, Mueller MJ. 2017. Phospholipid: Diacylglycerol acyltransferase-mediated triacylglyerol synthesis augments basal thermotolerance. Plant Physiology 175, 486–497.
Musienko MM, Taran NY, Okanenko AA. 1998. The wheat thylakoid lipid content affected by heat. Photosynthesis: Mechanisms and Effects IV, 2493–2496.
Narayanan S, Prasad PVV, Welti R. 2016a. Wheat leaf lipids during heat stress: II. Lipids experiencing coordinated metabolism are detected by analysis of lipid co-occurrence. Plant, Cell & Environment 39, 608–617.
Narayanan S, Prasad PVV, Welti R. 2018. Alterations in wheat pollen lipidome during high day and night temperature stress. Plant Cell and Environment 41, 1749–1761.
Narayanan S, Tamura PJ, Roth MR, Prasad PVV, Welti R. 2016b. Wheat leaf lipids during heat stress: I. High day and night temperatures result in major lipid alterations. Plant Cell and Environment 39, 787–803.
Narayanan S, Zoong-Lwe ZS, Gandhi N, Welti R, Fallen B, Smith JR, Rustgi S. 2020. Comparative lipidomic analysis reveals heat stress responses of two soybean genotypes differing in temperature sensitivity. Plants 9, 457.
Nejadsadeghi L, Maali-Amiri R, Zeinali H, Ramezanpour S, Sadeghzade B. 2015. Membrane fatty acid compositions and cold-induced responses in tetraploid and hexaploid wheats. Molecular Biology Reports 42, 363–372.
Novitskaya GV, Suvorova TA, Trunova TI. 2000. Lipid composition of tomato leaves as related to plant cold tolerance. Russian Journal of Plant Physiology 47, 728–733.
Okanenko AA, Musienko NN, Taran NY. 1991. LIPID. COMPOSITION OF WHEAT LEAVES AS INDICATOR OF THEIR HEAT RESISTANCE. Applied Biochemistry and Microbiology 26, 680–687.
Okanenko A, Taran N. 1998. Impact of heat stress on cereal lipid composition. Responses of plant metabolism to air pollution and global change, 391–394.
Otterbach SL, Khoury H, Rupasinghe T, et al. 2021. Characterization of epidermal bladder cells in Chenopodium quinoa. Plant Cell and Environment 44, 3606–3622.
Palacios CJ, Grandis A, Carvalho VJ, Salatino A, Buckeridge MS. 2019. Isolated and combined effects of elevated CO 2 and high temperature on the whole-plant biomass and the chemical composition of soybean seeds. Food Chemistry 275, 610–617.
Peppino Margutti M, Reyna M, Vilchez AC, Villasuso AL. 2019. Lipid profiling shows tissue-specific differences in barley for glycerolipid composition in response to chilling. Environmental and Experimental Botany 158, 150–160.
Petrushenko VV, Komarenko NI, Pindichenko TA. 1979. Bioelectric reaction and lipid content in winter-wheat seed- lings in relation to heat-resistance. Doklady Vse s oyuznoi Ordena Lenina Akademii Sel ’skokhozyai s tvennykh Nauk Im. V. I. Lenina, 5–6.
Prasertthai P, Paethaisong W, Theerakulpisut P, Dongsansuk A. 2022. High Temperature Alters Leaf Lipid Membrane Composition Associated with Photochemistry of PSII and Membrane Thermostability in Rice Seedlings. Plants 11, 1454.
Qian W, Zhu Y, Chen Q, Wang S, Chen L, Liu T, Tang H, Yao H. 2023. Comprehensive metabolomic and lipidomic alterations in response to heat stress during seed germination and seedling growth of Arabidopsis. Frontiers in Plant Science 14, 1132881.
Qin F, Lin L, Jia Y, Li W, Yu B. 2020. Quantitative Profiling of Arabidopsis Polar Glycerolipids under Two Types of Heat Stress. Plants 2020, Vol. 9, Page 693 9, 693–693.
Sakhno LO, Slyvets MS, Korol NA, Karbovska NV, Ostapchuk AM, Sheludko YV, Kuchuk MV. 2014. Changes in Fatty Acid Composition in Leaf Lipids of Canola Biotech Plants under Short-time Heat Stress. 10, 24–34.
Samala S, Yan J, Baird WmV. 1998. Changes in Polar Lipid Fatty Acid Composition during Cold Acclimation in ’Midiron’ and ’U3’ Bermudagra. Crop Science 38, 188–195.
Sattari Vayghan H, Tavalaei S, Grillon A, Meyer L, Ballabani G, Glauser G, Longoni P. 2020. Growth Temperature Influence on Lipids and Photosynthesis in Lepidium sativum. Frontiers in Plant Science 11, 745.
Sheikh SA, Shahnawaz M, Balozh SK. 2010. Effect of heat stress on fatty acid composition in cotton seedling roots. Sarhad journal of agriculture. 26, 19–24.
Shi DW, Wei XD, Chen GX. 2016. Effects of low temperature on photosynthetic characteristics in the super-high-yield hybrid rice ‘Liangyoupeijiu’ at the seedling stage. Genetics and Molecular Research 15, 15049021.
Shiva S, Samarakoon T, Lowe KA, et al. 2020. Leaf lipid alterations in response to heat stress of Arabidopsis thaliana. Plants 9, 1–22.
Skogqvist I. 1974. Induction of heat sensitivity of wheat roots and its effects on mitochondria, adenosine triphosphate, triglyceride, and total lipid content. Experimental Cell Research 86, 285–294.
Smoleńska G, Kuiper PJC. 1977. Effect of Low Temperature upon Lipid and Fatty Acid Composition of Roots and Leaves of Winter Rape Plants. Physiologia Plantarum 41, 29–35.
Song W, Maeda H, Dellapenna D. 2010. Mutations of the ER to plastid lipid transporters TGD1, 2, 3 and 4 and the ER oleate desaturase FAD2 suppress the low temperature-induced phenotype of Arabidopsis tocopherol-deficient mutant vte2. Plant Journal 62, 1004–1018.
Spivey WW, Rustgi S, Welti R, Roth MR, Burow MD, Bridges WC, Narayanan S. 2023. Lipid modulation contributes to heat stress adaptation in peanut. Frontiers in Plant Science 14, 1299371.
Tan WJ, Yang YC, Zhou Y, Huang LP, Xu L, Chen QF, Yu LJ, Xiao S. 2018. DIACYLGLYCEROL ACYLTRANSFERASE and DIACYLGLYCEROL KINASE Modulate Triacylglycerol and Phosphatidic Acid Production in the Plant Response to Freezing Stress. Plant Physiology 177, 1303–1303.
Tang T, Liu P, Zheng G, Li W. 2016. Two phases of response to long-term moderate heat: Variation in thermotolerance between Arabidopsis thaliana and its relative Arabis paniculata. Phytochemistry 122, 81–90.
Tasseva G, De Virville JD, Cantrel C, Moreau F, Zachowski A. 2004. Changes in the endoplasmic reticulum lipid properties in response to low temperature in Brassica napus. Plant Physiology and Biochemistry 42, 811–822.
Tovuu A, Zulfugarov IS, Wu G, Kang IS, Kim C, Moon BY, An G, Lee CH. 2016. Rice mutants deficient in ω-3 fatty acid desaturase (FAD8) fail to acclimate to cold temperatures. Plant Physiology and Biochemistry 109, 525–535.
Vu HS, Shiva S, Samarakoon T, et al. 2022. Specific Changes in Arabidopsis thaliana Rosette Lipids during Freezing Can Be Associated with Freezing Tolerance. Metabolites 12, 385.
Vu HS, Tamura P, Galeva NA, Chaturvedi R, Roth MR, Williams TD, Wang X, Shah J, Welti R. 2011. Direct Infusion Mass Spectrometry of Oxylipin-Containing Arabidopsis Membrane Lipids Reveals Varied Patterns in Different Stress Responses. Plant Physiology 158, 324–324.
Welti R, Li W, Li M, Sang Y, Biesiada H, Zhou HE, Rajashekar CB, Williams TD, Wang X. 2002. Profiling membrane lipids in plant stress responses: Role of PHOSPHOLIPASE dα in freezing induced lipid changes in Arabidopsis. Journal of Biological Chemistry 277, 31994–32002.
Yang T, Niu Q, Dai H, Tian X, Ma J, Pritchard HW, Lin L, Yang X. 2024. The transcription factor MYB1 activates DGAT2 transcription to promote triacylglycerol accumulation in sacha inchi (Plukenetia volubilis L.) leaves under heat stress. Plant Physiology and Biochemistry 208, 108517.
Yu X-M, Li W-Q. 2014. The degree of unsaturation of plastidic membrane lipids is positively associated with tolerance to imbibitional chilling in soybean seeds. Plant Diversity and Resources 36, 187–196.
Zhang H, Jiang C, Ren J, et al. 2020. An Advanced Lipid Metabolism System Revealed by Transcriptomic and Lipidomic Analyses Plays a Central Role in Peanut Cold Tolerance. Frontiers in Plant Science 11, 1110.
Zhang Y, Li Y, Han B, Liu A, Xu W. 2022. Integrated lipidomic and transcriptomic analysis reveals triacylglycerol accumulation in castor bean seedlings under heat stress. Industrial Crops and Products 180, 114702.
Zhang L, Lu H, Liu C, Xue F, Yang J, Ma L, Yang M. 2016. Lipid desaturation in prokaryotic pathway abates the high-oleic phenotype of FAD2-silenced tobacco at lower temperature. Journal of Plant Biochemistry and Biotechnology 25, 375–381.
Zhang XD, Wang RP, Zhang FJ, Tao FQ, Li WQ. 2013. Lipid profiling and tolerance to low-temperature stress in Thellungiella salsuginea in comparison with Arabidopsis thaliana. Biologia Plantarum 57, 149–153.
Zhang KP, Zhao XY, Bi MX, Zhang HD, He Y, Cui YQ, Qi MF. 2023. Membrane lipid metabolism and scavenging of reactive oxygen species are essential for cold resistance of Solanum habrochaites (LA1777): Lipidomics and transcriptomes analysis. Environmental and Experimental Botany 209, 105290–105290.
Zhao X, Wei Y, Zhang J, et al. 2021. Membrane Lipids’ Metabolism and Transcriptional Regulation in Maize Roots Under Cold Stress. Frontiers in Plant Science 12.
Zhao Y, Zhang Y, Huang T, Peng D, Xi Y, Peng Y, Li Z. 2023. TrSAMDC1 regulates heat-induced leaf senescence associated with changes in polyamine levels, chlorophyll metabolism, and lipids reprogramming. Environmental and Experimental Botany 211, 105366.
Zheng G, Tian B, Zhang F, Tao F, Li W. 2011. Plant adaptation to frequent alterations between high and low temperatures: Remodelling of membrane lipids and maintenance of unsaturation levels. Plant, Cell and Environment 34, 1431–1442.
Zhu L, Scafaro AP, Vierling E, Ball MC, Posch BC, Stock F, Atkin OK. 2024. Heat tolerance of a tropical–subtropical rainforest tree species Polyscias elegans: time-dependent dynamic responses of physiological thermostability and biochemistry. New Phytologist 241, 715–731.
Zhu H, Wu Y, Zheng Y. 2022. Effects of heat shock on photosynthesis-related characteristics and lipid profile of Cycas multipinnata and C. panzhihuaensis. BMC Plant Biology 22, 442.
Zoong Lwe Z, Sah S, Persaud L, Li J, Gao W, Raja Reddy K, Narayanan S. 2021. Alterations in the leaf lipidome of Brassica carinata under high-temperature stress. BMC Plant Biology 21, 404.
Zoong Lwe ZS, Welti R, Anco D, Naveed S, Rustgi S, Narayanan S. 2020. Heat stress elicits remodeling in the anther lipidome of peanut. Scientific Reports 10, 22163.
Zuniga GE, Fernandez J, Cristi R, Alberdi M, Corcuera LJ. 1990. Lipid changes in barley seedlings subjected to water and cold stress. Phytochemistry 29, 3087–3090.

## Sheet: Table S2
Table S2: Effect size calculated for lipid molecular species using Hedges’ g (standardized mean difference) along with variance. The estimated effect size and variance were further used for downstream analysis.
Study	Plant	Tissue	Analytical technique	Lipid class	Molecular species	Treatment	Effect size	Variance
Shiva et al., 2020	Arabidopsis thaliana	Leaves	DI-MS/MS	acDGDG	18:4-O/34:6	Heat	0.262149	1.01003
Shiva et al., 2020	Arabidopsis thaliana	Leaves	DI-MS/MS	acDGDG	18:4-O/34:7-O	Heat	0.185706	1.00496
Shiva et al., 2020	Arabidopsis thaliana	Leaves	DI-MS/MS	acDGDG	18:4-O/34:8-2O or 18:4-O/36:6	Heat	0.268362	1.00901
Shiva et al., 2020	Arabidopsis thaliana	Leaves	DI-MS/MS	acDGDG	18:4-O/36:8-2O	Heat	0.183407	1.00455
Shiva et al., 2020	Arabidopsis thaliana	Leaves	DI-MS/MS	acDGDG	18:4-O/34:6	Heat	0.72562	1.06627
Shiva et al., 2020	Arabidopsis thaliana	Leaves	DI-MS/MS	acDGDG	18:4-O/34:7-O	Heat	0.502235	1.03169
Shiva et al., 2020	Arabidopsis thaliana	Leaves	DI-MS/MS	acDGDG	18:4-O/34:8-2O or 18:4-O/36:6	Heat	0.0358827	1.00017
Shiva et al., 2020	Arabidopsis thaliana	Leaves	DI-MS/MS	acDGDG	18:4-O/36:8-2O	Heat	0.506058	1.03351
Shiva et al., 2020	Arabidopsis thaliana	Leaves	DI-MS/MS	acDGDG	18:4-O/34:6	Heat	0.301004	1.01546
Shiva et al., 2020	Arabidopsis thaliana	Leaves	DI-MS/MS	acDGDG	18:4-O/34:7-O	Heat	0.624614	1.06515
Shiva et al., 2020	Arabidopsis thaliana	Leaves	DI-MS/MS	acDGDG	18:4-O/34:8-2O or 18:4-O/36:6	Heat	0.681657	1.05875
Shiva et al., 2020	Arabidopsis thaliana	Leaves	DI-MS/MS	acDGDG	18:4-O/36:8-2O	Heat	1.03368	1.14198
Shiva et al., 2020	Arabidopsis thaliana	Leaves	DI-MS/MS	acDGDG	18:4-O/34:6	Heat	0.0872912	1.00149
Shiva et al., 2020	Arabidopsis thaliana	Leaves	DI-MS/MS	acDGDG	18:4-O/34:7-O	Heat	0.616921	1.06313
Shiva et al., 2020	Arabidopsis thaliana	Leaves	DI-MS/MS	acDGDG	18:4-O/34:8-2O or 18:4-O/36:6	Heat	0.579078	1.06678
Shiva et al., 2020	Arabidopsis thaliana	Leaves	DI-MS/MS	acDGDG	18:4-O/36:8-2O	Heat	0.795634	1.14829
Shiva et al., 2020	Arabidopsis thaliana	Leaves	DI-MS/MS	acDGDG	18:4-O/34:6	Heat	-0.781942	1.08379
Shiva et al., 2020	Arabidopsis thaliana	Leaves	DI-MS/MS	acDGDG	18:4-O/34:7-O	Heat	-0.413054	1.02477
Shiva et al., 2020	Arabidopsis thaliana	Leaves	DI-MS/MS	acDGDG	18:4-O/34:8-2O or 18:4-O/36:6	Heat	-0.21325	1.00643
Shiva et al., 2020	Arabidopsis thaliana	Leaves	DI-MS/MS	acDGDG	18:4-O/36:8-2O	Heat	-0.606464	1.05716
Shiva et al., 2020	Arabidopsis thaliana	Leaves	DI-MS/MS	acDGDG	18:4-O/34:6	Heat	-0.563742	1.05404
Shiva et al., 2020	Arabidopsis thaliana	Leaves	DI-MS/MS	acDGDG	18:4-O/34:7-O	Heat	-0.553861	1.0565
Shiva et al., 2020	Arabidopsis thaliana	Leaves	DI-MS/MS	acDGDG	18:4-O/34:8-2O or 18:4-O/36:6	Heat	0.0136268	1.00002
Shiva et al., 2020	Arabidopsis thaliana	Leaves	DI-MS/MS	acDGDG	18:4-O/36:8-2O	Heat	-0.411948	1.02602
Shiva et al., 2020	Arabidopsis thaliana	Leaves	DI-MS/MS	acMGDG	16:0/34:6	Heat	0.185328	1.00431
Shiva et al., 2020	Arabidopsis thaliana	Leaves	DI-MS/MS	acMGDG	16:0/34:7-O	Heat	0.260193	1.0091
Shiva et al., 2020	Arabidopsis thaliana	Leaves	DI-MS/MS	acMGDG	16:0/34:8-2O or 16:0/36:6	Heat	-0.0513451	1.00043
Shiva et al., 2020	Arabidopsis thaliana	Leaves	DI-MS/MS	acMGDG	16:0/36:8-2O	Heat	-0.0280201	1.00012
Shiva et al., 2020	Arabidopsis thaliana	Leaves	DI-MS/MS	acMGDG	16:1/34:8-2O or 16:1/36:6	Heat	0.399193	1.01992
Shiva et al., 2020	Arabidopsis thaliana	Leaves	DI-MS/MS	acMGDG	16:3/34:6	Heat	-0.127298	1.00232
Shiva et al., 2020	Arabidopsis thaliana	Leaves	DI-MS/MS	acMGDG	16:3/34:8-2O or 16:3/36:6	Heat	0.280273	1.00984
Shiva et al., 2020	Arabidopsis thaliana	Leaves	DI-MS/MS	acMGDG	16:3-O/34:8-2O or 16:3-O/36:6	Heat	0.419624	1.02218
Shiva et al., 2020	Arabidopsis thaliana	Leaves	DI-MS/MS	acMGDG	16:3-O/36:8-2O	Heat	0.363037	1.01666
Shiva et al., 2020	Arabidopsis thaliana	Leaves	DI-MS/MS	acMGDG	16:3-2O/34:6 or 18:1/34:6	Heat	0.419029	1.02291
Shiva et al., 2020	Arabidopsis thaliana	Leaves	DI-MS/MS	acMGDG	16:3-2O/34:8-2O or 16:3-2O/36:6 or 18:1/34:8-2O or 18:1/36:6	Heat	0.572314	1.04164
Shiva et al., 2020	Arabidopsis thaliana	Leaves	DI-MS/MS	acMGDG	16:3-2O/36:8-2O or 18:1/36:8-2O	Heat	0.384844	1.01911
Shiva et al., 2020	Arabidopsis thaliana	Leaves	DI-MS/MS	acMGDG	16:4-O/34:8-2O or 16:4-O/36:6	Heat	0.12354	1.00192
Shiva et al., 2020	Arabidopsis thaliana	Leaves	DI-MS/MS	acMGDG	16:4-O/36:8-2O	Heat	0.232115	1.00674
Shiva et al., 2020	Arabidopsis thaliana	Leaves	DI-MS/MS	acMGDG	18:0/34:6	Heat	-0.0212029	1.00006
Shiva et al., 2020	Arabidopsis thaliana	Leaves	DI-MS/MS	acMGDG	18:0/34:8-2O or 18:0/36:6	Heat	0.330287	1.01391
Shiva et al., 2020	Arabidopsis thaliana	Leaves	DI-MS/MS	acMGDG	18:2/34:6	Heat	0.243012	1.0074
Shiva et al., 2020	Arabidopsis thaliana	Leaves	DI-MS/MS	acMGDG	18:2/34:7-O	Heat	0.660697	1.05766
Shiva et al., 2020	Arabidopsis thaliana	Leaves	DI-MS/MS	acMGDG	18:2/34:8-2O or 18:2/36:6	Heat	0.50462	1.03184
Shiva et al., 2020	Arabidopsis thaliana	Leaves	DI-MS/MS	acMGDG	18:2/36:8-2O	Heat	0.522803	1.03468
Shiva et al., 2020	Arabidopsis thaliana	Leaves	DI-MS/MS	acMGDG	18:2-O/34:8-2O or 18:2-O/36:6	Heat	0.354509	1.0168
Shiva et al., 2020	Arabidopsis thaliana	Leaves	DI-MS/MS	acMGDG	18:2-O/36:8-2O	Heat	0.0701934	1.00066
Shiva et al., 2020	Arabidopsis thaliana	Leaves	DI-MS/MS	acMGDG	18:2-3O/34:8-2O or 18:2-3O/36:6	Heat	0.298181	1.01174
Shiva et al., 2020	Arabidopsis thaliana	Leaves	DI-MS/MS	acMGDG	18:3/34:6	Heat	0.450009	1.0254
Shiva et al., 2020	Arabidopsis thaliana	Leaves	DI-MS/MS	acMGDG	18:3/34:7-2O or 18:3/36:5	Heat	0.1106	1.00156
Shiva et al., 2020	Arabidopsis thaliana	Leaves	DI-MS/MS	acMGDG	18:3/34:7-O	Heat	0.370729	1.01718
Shiva et al., 2020	Arabidopsis thaliana	Leaves	DI-MS/MS	acMGDG	18:3/34:8-2O or 18:3/36:6	Heat	0.256291	1.00835
Shiva et al., 2020	Arabidopsis thaliana	Leaves	DI-MS/MS	acMGDG	18:3/36:7-O	Heat	0.224649	1.00643
Shiva et al., 2020	Arabidopsis thaliana	Leaves	DI-MS/MS	acMGDG	18:3/36:8-2O	Heat	0.43107	1.02323
Shiva et al., 2020	Arabidopsis thaliana	Leaves	DI-MS/MS	acMGDG	18:3-O/34:6	Heat	0.0128705	1.00002
Shiva et al., 2020	Arabidopsis thaliana	Leaves	DI-MS/MS	acMGDG	18:3-O/34:7-O	Heat	0.292224	1.0107
Shiva et al., 2020	Arabidopsis thaliana	Leaves	DI-MS/MS	acMGDG	18:3-O/34:8-2O or 18:3-O/36:6	Heat	1.06412	1.14687
Shiva et al., 2020	Arabidopsis thaliana	Leaves	DI-MS/MS	acMGDG	18:3-O/36:6-O	Heat	0.0461101	1.0003
Shiva et al., 2020	Arabidopsis thaliana	Leaves	DI-MS/MS	acMGDG	18:3-O/36:7-O	Heat	0.609638	1.04864
Shiva et al., 2020	Arabidopsis thaliana	Leaves	DI-MS/MS	acMGDG	18:3-O/36:8-2O	Heat	0.0403903	1.00022
Shiva et al., 2020	Arabidopsis thaliana	Leaves	DI-MS/MS	acMGDG	18:3-2O/34:6	Heat	0.386606	1.01871
Shiva et al., 2020	Arabidopsis thaliana	Leaves	DI-MS/MS	acMGDG	18:3-2O/34:8-2O or 18:3-2O/36:6	Heat	0.452329	1.02784
Shiva et al., 2020	Arabidopsis thaliana	Leaves	DI-MS/MS	acMGDG	18:3-2O/36:8-2O	Heat	0.110798	1.00164
Shiva et al., 2020	Arabidopsis thaliana	Leaves	DI-MS/MS	acMGDG	18:3-3O/34:6	Heat	0.137916	1.0025
Shiva et al., 2020	Arabidopsis thaliana	Leaves	DI-MS/MS	acMGDG	18:3-3O/34:7-O	Heat	0.36094	1.01723
Shiva et al., 2020	Arabidopsis thaliana	Leaves	DI-MS/MS	acMGDG	18:3-3O/36:8-2O	Heat	0.0869491	1.00109
Shiva et al., 2020	Arabidopsis thaliana	Leaves	DI-MS/MS	acMGDG	18:4-O/34:6	Heat	-0.0327182	1.00016
Shiva et al., 2020	Arabidopsis thaliana	Leaves	DI-MS/MS	acMGDG	18:4-O/34:7-O	Heat	0.206034	1.00536
Shiva et al., 2020	Arabidopsis thaliana	Leaves	DI-MS/MS	acMGDG	18:4-O/34:8-2O or 18:4-O/36:6	Heat	-0.264933	1.0163
Shiva et al., 2020	Arabidopsis thaliana	Leaves	DI-MS/MS	acMGDG	18:4-O/36:6-O or 18:4-O/34:9-2O	Heat	0.0625541	1.00058
Shiva et al., 2020	Arabidopsis thaliana	Leaves	DI-MS/MS	acMGDG	18:4-O/36:7-2O	Heat	0.276833	1.00968
Shiva et al., 2020	Arabidopsis thaliana	Leaves	DI-MS/MS	acMGDG	18:4-O/36:7-O	Heat	0.286232	1.01044
Shiva et al., 2020	Arabidopsis thaliana	Leaves	DI-MS/MS	acMGDG	18:4-O/36:8-2O	Heat	-0.266728	1.01635
Shiva et al., 2020	Arabidopsis thaliana	Leaves	DI-MS/MS	acMGDG	18:4-O/36:8-2O	Heat	-0.309407	1.02307
Shiva et al., 2020	Arabidopsis thaliana	Leaves	DI-MS/MS	acMGDG	18:4-O/36:6-2O or 18:4-O/38:4	Heat	0.0592311	1.00047
Shiva et al., 2020	Arabidopsis thaliana	Leaves	DI-MS/MS	acMGDG	18:4-2O/34:6	Heat	0.192873	1.00487
Shiva et al., 2020	Arabidopsis thaliana	Leaves	DI-MS/MS	acMGDG	18:4-2O/34:7-O	Heat	0.358974	1.01616
Shiva et al., 2020	Arabidopsis thaliana	Leaves	DI-MS/MS	acMGDG	18:4-2O/34:8-2O or 18:4-2O/36:6	Heat	0.0856329	1.00106
Shiva et al., 2020	Arabidopsis thaliana	Leaves	DI-MS/MS	acMGDG	18:4-2O/36:8-2O	Heat	-0.0456979	1.00035
Shiva et al., 2020	Arabidopsis thaliana	Leaves	DI-MS/MS	acMGDG	18:4-3O/34:6	Heat	0.251507	1.00792
Shiva et al., 2020	Arabidopsis thaliana	Leaves	DI-MS/MS	acMGDG	18:4-3O/34:7-O	Heat	0.189027	1.00476
Shiva et al., 2020	Arabidopsis thaliana	Leaves	DI-MS/MS	acMGDG	18:4-3O/34:8-2O or 18:4-3O/36:6	Heat	0.199001	1.00495
Shiva et al., 2020	Arabidopsis thaliana	Leaves	DI-MS/MS	acMGDG	18:5-2O/34:8-2O or 18:5-2O/36:6	Heat	0.0963953	1.00125
Shiva et al., 2020	Arabidopsis thaliana	Leaves	DI-MS/MS	acMGDG	18:5-2O/36:8-2O	Heat	0.150418	1.00296
Shiva et al., 2020	Arabidopsis thaliana	Leaves	DI-MS/MS	acMGDG	16:0/34:6	Heat	0.38113	1.01822
Shiva et al., 2020	Arabidopsis thaliana	Leaves	DI-MS/MS	acMGDG	16:0/34:7-O	Heat	0.345299	1.0153
Shiva et al., 2020	Arabidopsis thaliana	Leaves	DI-MS/MS	acMGDG	16:0/34:8-2O or 16:0/36:6	Heat	0.293068	1.01082
Shiva et al., 2020	Arabidopsis thaliana	Leaves	DI-MS/MS	acMGDG	16:0/36:8-2O	Heat	0.202061	1.00519
Shiva et al., 2020	Arabidopsis thaliana	Leaves	DI-MS/MS	acMGDG	16:1/34:8-2O or 16:1/36:6	Heat	0.344257	1.01532
Shiva et al., 2020	Arabidopsis thaliana	Leaves	DI-MS/MS	acMGDG	16:3/34:6	Heat	-0.301179	1.01726
Shiva et al., 2020	Arabidopsis thaliana	Leaves	DI-MS/MS	acMGDG	16:3/34:8-2O or 16:3/36:6	Heat	0.147581	1.00296
Shiva et al., 2020	Arabidopsis thaliana	Leaves	DI-MS/MS	acMGDG	16:3-O/34:8-2O or 16:3-O/36:6	Heat	0.542837	1.03761
Shiva et al., 2020	Arabidopsis thaliana	Leaves	DI-MS/MS	acMGDG	16:3-O/36:8-2O	Heat	0.583124	1.04277
Shiva et al., 2020	Arabidopsis thaliana	Leaves	DI-MS/MS	acMGDG	16:3-2O/34:6 or 18:1/34:6	Heat	0.399966	1.02095
Shiva et al., 2020	Arabidopsis thaliana	Leaves	DI-MS/MS	acMGDG	16:3-2O/34:8-2O or 16:3-2O/36:6 or 18:1/34:8-2O or 18:1/36:6	Heat	0.836286	1.09001
Shiva et al., 2020	Arabidopsis thaliana	Leaves	DI-MS/MS	acMGDG	16:3-2O/36:8-2O or 18:1/36:8-2O	Heat	0.540882	1.03879
Shiva et al., 2020	Arabidopsis thaliana	Leaves	DI-MS/MS	acMGDG	16:4-O/34:8-2O or 16:4-O/36:6	Heat	-0.0336439	1.00016
Shiva et al., 2020	Arabidopsis thaliana	Leaves	DI-MS/MS	acMGDG	16:4-O/36:8-2O	Heat	0.0988171	1.00132
Shiva et al., 2020	Arabidopsis thaliana	Leaves	DI-MS/MS	acMGDG	18:0/34:6	Heat	0.183603	1.00426
Shiva et al., 2020	Arabidopsis thaliana	Leaves	DI-MS/MS	acMGDG	18:0/34:8-2O or 18:0/36:6	Heat	0.309263	1.01201
Shiva et al., 2020	Arabidopsis thaliana	Leaves	DI-MS/MS	acMGDG	18:2/34:6	Heat	0.249432	1.00806
Shiva et al., 2020	Arabidopsis thaliana	Leaves	DI-MS/MS	acMGDG	18:2/34:7-O	Heat	0.951907	1.16572
Shiva et al., 2020	Arabidopsis thaliana	Leaves	DI-MS/MS	acMGDG	18:2/34:8-2O or 18:2/36:6	Heat	0.362561	1.01646
Shiva et al., 2020	Arabidopsis thaliana	Leaves	DI-MS/MS	acMGDG	18:2/36:8-2O	Heat	0.187215	1.00544
Shiva et al., 2020	Arabidopsis thaliana	Leaves	DI-MS/MS	acMGDG	18:2-O/34:8-2O or 18:2-O/36:6	Heat	0.432946	1.02472
Shiva et al., 2020	Arabidopsis thaliana	Leaves	DI-MS/MS	acMGDG	18:2-O/36:8-2O	Heat	0.26537	1.00905
Shiva et al., 2020	Arabidopsis thaliana	Leaves	DI-MS/MS	acMGDG	18:2-3O/34:8-2O or 18:2-3O/36:6	Heat	0.35781	1.01603
Shiva et al., 2020	Arabidopsis thaliana	Leaves	DI-MS/MS	acMGDG	18:3/34:6	Heat	0.429978	1.0253
Shiva et al., 2020	Arabidopsis thaliana	Leaves	DI-MS/MS	acMGDG	18:3/34:7-2O or 18:3/36:5	Heat	0.0978099	1.00134
Shiva et al., 2020	Arabidopsis thaliana	Leaves	DI-MS/MS	acMGDG	18:3/34:7-O	Heat	0.417649	1.02237
Shiva et al., 2020	Arabidopsis thaliana	Leaves	DI-MS/MS	acMGDG	18:3/34:8-2O or 18:3/36:6	Heat	0.163085	1.00424
Shiva et al., 2020	Arabidopsis thaliana	Leaves	DI-MS/MS	acMGDG	18:3/36:7-O	Heat	0.316696	1.01261
Shiva et al., 2020	Arabidopsis thaliana	Leaves	DI-MS/MS	acMGDG	18:3/36:8-2O	Heat	0.137553	1.00308
Shiva et al., 2020	Arabidopsis thaliana	Leaves	DI-MS/MS	acMGDG	18:3-O/34:6	Heat	-0.178303	1.00507
Shiva et al., 2020	Arabidopsis thaliana	Leaves	DI-MS/MS	acMGDG	18:3-O/34:7-O	Heat	0.269493	1.00918
Shiva et al., 2020	Arabidopsis thaliana	Leaves	DI-MS/MS	acMGDG	18:3-O/34:8-2O or 18:3-O/36:6	Heat	1.11203	1.1672
Shiva et al., 2020	Arabidopsis thaliana	Leaves	DI-MS/MS	acMGDG	18:3-O/36:6-O	Heat	-0.0305436	1.00015
Shiva et al., 2020	Arabidopsis thaliana	Leaves	DI-MS/MS	acMGDG	18:3-O/36:7-O	Heat	0.206032	1.00609
Shiva et al., 2020	Arabidopsis thaliana	Leaves	DI-MS/MS	acMGDG	18:3-O/36:8-2O	Heat	-0.0599653	1.00048
Shiva et al., 2020	Arabidopsis thaliana	Leaves	DI-MS/MS	acMGDG	18:3-2O/34:6	Heat	0.79813	1.09475
Shiva et al., 2020	Arabidopsis thaliana	Leaves	DI-MS/MS	acMGDG	18:3-2O/34:8-2O or 18:3-2O/36:6	Heat	0.537473	1.04227
Shiva et al., 2020	Arabidopsis thaliana	Leaves	DI-MS/MS	acMGDG	18:3-2O/36:8-2O	Heat	0.219921	1.00666
Shiva et al., 2020	Arabidopsis thaliana	Leaves	DI-MS/MS	acMGDG	18:3-3O/34:6	Heat	0.111027	1.00155
Shiva et al., 2020	Arabidopsis thaliana	Leaves	DI-MS/MS	acMGDG	18:3-3O/34:7-O	Heat	0.394051	1.01942
Shiva et al., 2020	Arabidopsis thaliana	Leaves	DI-MS/MS	acMGDG	18:3-3O/36:8-2O	Heat	0.189282	1.00481
Shiva et al., 2020	Arabidopsis thaliana	Leaves	DI-MS/MS	acMGDG	18:4-O/34:6	Heat	0.0988161	1.00126
Shiva et al., 2020	Arabidopsis thaliana	Leaves	DI-MS/MS	acMGDG	18:4-O/34:7-O	Heat	0.449175	1.02522
Shiva et al., 2020	Arabidopsis thaliana	Leaves	DI-MS/MS	acMGDG	18:4-O/34:8-2O or 18:4-O/36:6	Heat	0.233396	1.00733
Shiva et al., 2020	Arabidopsis thaliana	Leaves	DI-MS/MS	acMGDG	18:4-O/36:6-O or 18:4-O/34:9-2O	Heat	0.0181586	1.00005
Shiva et al., 2020	Arabidopsis thaliana	Leaves	DI-MS/MS	acMGDG	18:4-O/36:7-2O	Heat	0.77914	1.07701
Shiva et al., 2020	Arabidopsis thaliana	Leaves	DI-MS/MS	acMGDG	18:4-O/36:7-O	Heat	0.325966	1.01432
Shiva et al., 2020	Arabidopsis thaliana	Leaves	DI-MS/MS	acMGDG	18:4-O/36:8-2O	Heat	0.21687	1.00628
Shiva et al., 2020	Arabidopsis thaliana	Leaves	DI-MS/MS	acMGDG	18:4-O/36:8-2O	Heat	0.18233	1.0044
Shiva et al., 2020	Arabidopsis thaliana	Leaves	DI-MS/MS	acMGDG	18:4-O/36:6-2O or 18:4-O/38:4	Heat	0.266885	1.00947
Shiva et al., 2020	Arabidopsis thaliana	Leaves	DI-MS/MS	acMGDG	18:4-2O/34:6	Heat	0.219564	1.00635
Shiva et al., 2020	Arabidopsis thaliana	Leaves	DI-MS/MS	acMGDG	18:4-2O/34:7-O	Heat	0.483856	1.02959
Shiva et al., 2020	Arabidopsis thaliana	Leaves	DI-MS/MS	acMGDG	18:4-2O/34:8-2O or 18:4-2O/36:6	Heat	0.0582183	1.00045
Shiva et al., 2020	Arabidopsis thaliana	Leaves	DI-MS/MS	acMGDG	18:4-2O/36:8-2O	Heat	0.462835	1.02681
Shiva et al., 2020	Arabidopsis thaliana	Leaves	DI-MS/MS	acMGDG	18:4-3O/34:6	Heat	0.262395	1.00862
Shiva et al., 2020	Arabidopsis thaliana	Leaves	DI-MS/MS	acMGDG	18:4-3O/34:7-O	Heat	0.226507	1.00646
Shiva et al., 2020	Arabidopsis thaliana	Leaves	DI-MS/MS	acMGDG	18:4-3O/34:8-2O or 18:4-3O/36:6	Heat	0.12092	1.00191
Shiva et al., 2020	Arabidopsis thaliana	Leaves	DI-MS/MS	acMGDG	18:5-2O/34:8-2O or 18:5-2O/36:6	Heat	0.0793972	1.00096
Shiva et al., 2020	Arabidopsis thaliana	Leaves	DI-MS/MS	acMGDG	18:5-2O/36:8-2O	Heat	0.220922	1.00627
Shiva et al., 2020	Arabidopsis thaliana	Leaves	DI-MS/MS	acMGDG	16:0/34:6	Heat	1.97638	1.49402
Shiva et al., 2020	Arabidopsis thaliana	Leaves	DI-MS/MS	acMGDG	16:0/34:7-O	Heat	1.36452	1.24741
Shiva et al., 2020	Arabidopsis thaliana	Leaves	DI-MS/MS	acMGDG	16:0/34:8-2O or 16:0/36:6	Heat	1.31237	1.21811
Shiva et al., 2020	Arabidopsis thaliana	Leaves	DI-MS/MS	acMGDG	16:0/36:8-2O	Heat	1.07104	1.14401
Shiva et al., 2020	Arabidopsis thaliana	Leaves	DI-MS/MS	acMGDG	16:1/34:8-2O or 16:1/36:6	Heat	1.6079	1.33539
Shiva et al., 2020	Arabidopsis thaliana	Leaves	DI-MS/MS	acMGDG	16:3/34:6	Heat	0.917024	1.18917
Shiva et al., 2020	Arabidopsis thaliana	Leaves	DI-MS/MS	acMGDG	16:3/34:8-2O or 16:3/36:6	Heat	1.0137	1.15151
Shiva et al., 2020	Arabidopsis thaliana	Leaves	DI-MS/MS	acMGDG	16:3-O/34:8-2O or 16:3-O/36:6	Heat	1.24598	1.20348
Shiva et al., 2020	Arabidopsis thaliana	Leaves	DI-MS/MS	acMGDG	16:3-O/36:8-2O	Heat	2.49745	1.82575
Shiva et al., 2020	Arabidopsis thaliana	Leaves	DI-MS/MS	acMGDG	16:3-2O/34:6 or 18:1/34:6	Heat	3.53172	2.83432
Shiva et al., 2020	Arabidopsis thaliana	Leaves	DI-MS/MS	acMGDG	16:3-2O/34:8-2O or 16:3-2O/36:6 or 18:1/34:8-2O or 18:1/36:6	Heat	2.31262	1.79873
Shiva et al., 2020	Arabidopsis thaliana	Leaves	DI-MS/MS	acMGDG	16:3-2O/36:8-2O or 18:1/36:8-2O	Heat	3.0567	2.25024
Shiva et al., 2020	Arabidopsis thaliana	Leaves	DI-MS/MS	acMGDG	16:4-O/34:8-2O or 16:4-O/36:6	Heat	0.33734	1.01548
Shiva et al., 2020	Arabidopsis thaliana	Leaves	DI-MS/MS	acMGDG	16:4-O/36:8-2O	Heat	1.05061	1.13997
Shiva et al., 2020	Arabidopsis thaliana	Leaves	DI-MS/MS	acMGDG	18:0/34:6	Heat	1.54483	1.29856
Shiva et al., 2020	Arabidopsis thaliana	Leaves	DI-MS/MS	acMGDG	18:0/34:8-2O or 18:0/36:6	Heat	0.994432	1.12364
Shiva et al., 2020	Arabidopsis thaliana	Leaves	DI-MS/MS	acMGDG	18:2/34:6	Heat	1.70054	1.36398
Shiva et al., 2020	Arabidopsis thaliana	Leaves	DI-MS/MS	acMGDG	18:2/34:7-O	Heat	2.45471	1.86874
Shiva et al., 2020	Arabidopsis thaliana	Leaves	DI-MS/MS	acMGDG	18:2/34:8-2O or 18:2/36:6	Heat	0.963246	1.12665
Shiva et al., 2020	Arabidopsis thaliana	Leaves	DI-MS/MS	acMGDG	18:2/36:8-2O	Heat	0.742579	1.07465
Shiva et al., 2020	Arabidopsis thaliana	Leaves	DI-MS/MS	acMGDG	18:2-O/34:8-2O or 18:2-O/36:6	Heat	1.43623	1.32243
Shiva et al., 2020	Arabidopsis thaliana	Leaves	DI-MS/MS	acMGDG	18:2-O/36:8-2O	Heat	1.49783	1.3737
Shiva et al., 2020	Arabidopsis thaliana	Leaves	DI-MS/MS	acMGDG	18:2-3O/34:8-2O or 18:2-3O/36:6	Heat	0.814898	1.08916
Shiva et al., 2020	Arabidopsis thaliana	Leaves	DI-MS/MS	acMGDG	18:3/34:6	Heat	0.98769	1.17907
Shiva et al., 2020	Arabidopsis thaliana	Leaves	DI-MS/MS	acMGDG	18:3/34:7-2O or 18:3/36:5	Heat	0.355632	1.01993
Shiva et al., 2020	Arabidopsis thaliana	Leaves	DI-MS/MS	acMGDG	18:3/34:7-O	Heat	1.87504	1.44511
Shiva et al., 2020	Arabidopsis thaliana	Leaves	DI-MS/MS	acMGDG	18:3/34:8-2O or 18:3/36:6	Heat	0.899956	1.10225
Shiva et al., 2020	Arabidopsis thaliana	Leaves	DI-MS/MS	acMGDG	18:3/36:7-O	Heat	1.04962	1.14021
Shiva et al., 2020	Arabidopsis thaliana	Leaves	DI-MS/MS	acMGDG	18:3/36:8-2O	Heat	0.82225	1.09288
Shiva et al., 2020	Arabidopsis thaliana	Leaves	DI-MS/MS	acMGDG	18:3-O/34:6	Heat	0.18764	1.00532
Shiva et al., 2020	Arabidopsis thaliana	Leaves	DI-MS/MS	acMGDG	18:3-O/34:7-O	Heat	1.04594	1.13675
Shiva et al., 2020	Arabidopsis thaliana	Leaves	DI-MS/MS	acMGDG	18:3-O/34:8-2O or 18:3-O/36:6	Heat	1.01229	1.19298
Shiva et al., 2020	Arabidopsis thaliana	Leaves	DI-MS/MS	acMGDG	18:3-O/36:6-O	Heat	0.572545	1.05245
Shiva et al., 2020	Arabidopsis thaliana	Leaves	DI-MS/MS	acMGDG	18:3-O/36:7-O	Heat	0.43402	1.02994
Shiva et al., 2020	Arabidopsis thaliana	Leaves	DI-MS/MS	acMGDG	18:3-O/36:8-2O	Heat	1.20428	1.18898
Shiva et al., 2020	Arabidopsis thaliana	Leaves	DI-MS/MS	acMGDG	18:3-2O/34:6	Heat	0.775236	1.13506
Shiva et al., 2020	Arabidopsis thaliana	Leaves	DI-MS/MS	acMGDG	18:3-2O/34:8-2O or 18:3-2O/36:6	Heat	1.01601	1.12982
Shiva et al., 2020	Arabidopsis thaliana	Leaves	DI-MS/MS	acMGDG	18:3-2O/36:8-2O	Heat	1.51237	1.4288
Shiva et al., 2020	Arabidopsis thaliana	Leaves	DI-MS/MS	acMGDG	18:3-3O/34:6	Heat	1.27016	1.27157
Shiva et al., 2020	Arabidopsis thaliana	Leaves	DI-MS/MS	acMGDG	18:3-3O/34:7-O	Heat	1.61909	1.37849
Shiva et al., 2020	Arabidopsis thaliana	Leaves	DI-MS/MS	acMGDG	18:3-3O/36:8-2O	Heat	1.68049	1.36499
Shiva et al., 2020	Arabidopsis thaliana	Leaves	DI-MS/MS	acMGDG	18:4-O/34:6	Heat	1.0479	1.17371
Shiva et al., 2020	Arabidopsis thaliana	Leaves	DI-MS/MS	acMGDG	18:4-O/34:7-O	Heat	1.52793	1.30683
Shiva et al., 2020	Arabidopsis thaliana	Leaves	DI-MS/MS	acMGDG	18:4-O/34:8-2O or 18:4-O/36:6	Heat	0.699339	1.11087
Shiva et al., 2020	Arabidopsis thaliana	Leaves	DI-MS/MS	acMGDG	18:4-O/36:6-O or 18:4-O/34:9-2O	Heat	0.22241	1.01051
Shiva et al., 2020	Arabidopsis thaliana	Leaves	DI-MS/MS	acMGDG	18:4-O/36:7-2O	Heat	1.07665	1.21149
Shiva et al., 2020	Arabidopsis thaliana	Leaves	DI-MS/MS	acMGDG	18:4-O/36:7-O	Heat	0.70709	1.07332
Shiva et al., 2020	Arabidopsis thaliana	Leaves	DI-MS/MS	acMGDG	18:4-O/36:8-2O	Heat	0.782766	1.13643
Shiva et al., 2020	Arabidopsis thaliana	Leaves	DI-MS/MS	acMGDG	18:4-O/36:8-2O	Heat	0.840236	1.16096
Shiva et al., 2020	Arabidopsis thaliana	Leaves	DI-MS/MS	acMGDG	18:4-O/36:6-2O or 18:4-O/38:4	Heat	1.47101	1.31314
Shiva et al., 2020	Arabidopsis thaliana	Leaves	DI-MS/MS	acMGDG	18:4-2O/34:6	Heat	0.944879	1.14471
Shiva et al., 2020	Arabidopsis thaliana	Leaves	DI-MS/MS	acMGDG	18:4-2O/34:7-O	Heat	1.78923	1.40227
Shiva et al., 2020	Arabidopsis thaliana	Leaves	DI-MS/MS	acMGDG	18:4-2O/34:8-2O or 18:4-2O/36:6	Heat	0.57054	1.05513
Shiva et al., 2020	Arabidopsis thaliana	Leaves	DI-MS/MS	acMGDG	18:4-2O/36:8-2O	Heat	1.0611	1.16321
Shiva et al., 2020	Arabidopsis thaliana	Leaves	DI-MS/MS	acMGDG	18:4-3O/34:6	Heat	1.08015	1.18142
Shiva et al., 2020	Arabidopsis thaliana	Leaves	DI-MS/MS	acMGDG	18:4-3O/34:7-O	Heat	1.22622	1.2023
Shiva et al., 2020	Arabidopsis thaliana	Leaves	DI-MS/MS	acMGDG	18:4-3O/34:8-2O or 18:4-3O/36:6	Heat	0.693623	1.06034
Shiva et al., 2020	Arabidopsis thaliana	Leaves	DI-MS/MS	acMGDG	18:5-2O/34:8-2O or 18:5-2O/36:6	Heat	0.466323	1.03681
Shiva et al., 2020	Arabidopsis thaliana	Leaves	DI-MS/MS	acMGDG	18:5-2O/36:8-2O	Heat	1.55348	1.30648
Shiva et al., 2020	Arabidopsis thaliana	Leaves	DI-MS/MS	acMGDG	16:0/34:6	Heat	2.0122	1.69303
Shiva et al., 2020	Arabidopsis thaliana	Leaves	DI-MS/MS	acMGDG	16:0/34:7-O	Heat	1.03009	1.18127
Shiva et al., 2020	Arabidopsis thaliana	Leaves	DI-MS/MS	acMGDG	16:0/34:8-2O or 16:0/36:6	Heat	1.1898	1.17945
Shiva et al., 2020	Arabidopsis thaliana	Leaves	DI-MS/MS	acMGDG	16:0/36:8-2O	Heat	1.29174	1.26203
Shiva et al., 2020	Arabidopsis thaliana	Leaves	DI-MS/MS	acMGDG	16:1/34:8-2O or 16:1/36:6	Heat	1.37417	1.32472
Shiva et al., 2020	Arabidopsis thaliana	Leaves	DI-MS/MS	acMGDG	16:3/34:6	Heat	1.42202	1.45363
Shiva et al., 2020	Arabidopsis thaliana	Leaves	DI-MS/MS	acMGDG	16:3/34:8-2O or 16:3/36:6	Heat	1.05414	1.16095
Shiva et al., 2020	Arabidopsis thaliana	Leaves	DI-MS/MS	acMGDG	16:3-O/34:8-2O or 16:3-O/36:6	Heat	1.09574	1.22033
Shiva et al., 2020	Arabidopsis thaliana	Leaves	DI-MS/MS	acMGDG	16:3-O/36:8-2O	Heat	1.47609	1.47572
Shiva et al., 2020	Arabidopsis thaliana	Leaves	DI-MS/MS	acMGDG	16:3-2O/34:6 or 18:1/34:6	Heat	2.3914	2.20556
Shiva et al., 2020	Arabidopsis thaliana	Leaves	DI-MS/MS	acMGDG	16:3-2O/34:8-2O or 16:3-2O/36:6 or 18:1/34:8-2O or 18:1/36:6	Heat	1.31992	1.29672
Shiva et al., 2020	Arabidopsis thaliana	Leaves	DI-MS/MS	acMGDG	16:3-2O/36:8-2O or 18:1/36:8-2O	Heat	2.20118	2.0644
Shiva et al., 2020	Arabidopsis thaliana	Leaves	DI-MS/MS	acMGDG	16:4-O/34:8-2O or 16:4-O/36:6	Heat	0.308615	1.01192
Shiva et al., 2020	Arabidopsis thaliana	Leaves	DI-MS/MS	acMGDG	16:4-O/36:8-2O	Heat	0.838089	1.13643
Shiva et al., 2020	Arabidopsis thaliana	Leaves	DI-MS/MS	acMGDG	18:0/34:6	Heat	1.57857	1.43815
Shiva et al., 2020	Arabidopsis thaliana	Leaves	DI-MS/MS	acMGDG	18:0/34:8-2O or 18:0/36:6	Heat	0.791114	1.09877
Shiva et al., 2020	Arabidopsis thaliana	Leaves	DI-MS/MS	acMGDG	18:2/34:6	Heat	1.27734	1.33278
Shiva et al., 2020	Arabidopsis thaliana	Leaves	DI-MS/MS	acMGDG	18:2/34:7-O	Heat	2.34694	2.21892
Shiva et al., 2020	Arabidopsis thaliana	Leaves	DI-MS/MS	acMGDG	18:2/34:8-2O or 18:2/36:6	Heat	0.914789	1.16981
Shiva et al., 2020	Arabidopsis thaliana	Leaves	DI-MS/MS	acMGDG	18:2/36:8-2O	Heat	1.31668	1.32223
Shiva et al., 2020	Arabidopsis thaliana	Leaves	DI-MS/MS	acMGDG	18:2-O/34:8-2O or 18:2-O/36:6	Heat	1.35155	1.24555
Shiva et al., 2020	Arabidopsis thaliana	Leaves	DI-MS/MS	acMGDG	18:2-O/36:8-2O	Heat	1.07289	1.19431
Shiva et al., 2020	Arabidopsis thaliana	Leaves	DI-MS/MS	acMGDG	18:2-3O/34:8-2O or 18:2-3O/36:6	Heat	0.195314	1.0052
Shiva et al., 2020	Arabidopsis thaliana	Leaves	DI-MS/MS	acMGDG	18:3/34:6	Heat	0.851299	1.16301
Shiva et al., 2020	Arabidopsis thaliana	Leaves	DI-MS/MS	acMGDG	18:3/34:7-2O or 18:3/36:5	Heat	0.547113	1.03776
Shiva et al., 2020	Arabidopsis thaliana	Leaves	DI-MS/MS	acMGDG	18:3/34:7-O	Heat	1.75393	1.4166
Shiva et al., 2020	Arabidopsis thaliana	Leaves	DI-MS/MS	acMGDG	18:3/34:8-2O or 18:3/36:6	Heat	0.980164	1.18851
Shiva et al., 2020	Arabidopsis thaliana	Leaves	DI-MS/MS	acMGDG	18:3/36:7-O	Heat	0.761405	1.10624
Shiva et al., 2020	Arabidopsis thaliana	Leaves	DI-MS/MS	acMGDG	18:3/36:8-2O	Heat	1.01628	1.15988
Shiva et al., 2020	Arabidopsis thaliana	Leaves	DI-MS/MS	acMGDG	18:3-O/34:6	Heat	0.216236	1.00649
Shiva et al., 2020	Arabidopsis thaliana	Leaves	DI-MS/MS	acMGDG	18:3-O/34:7-O	Heat	0.928288	1.12576
Shiva et al., 2020	Arabidopsis thaliana	Leaves	DI-MS/MS	acMGDG	18:3-O/34:8-2O or 18:3-O/36:6	Heat	1.05346	1.24294
Shiva et al., 2020	Arabidopsis thaliana	Leaves	DI-MS/MS	acMGDG	18:3-O/36:6-O	Heat	0.396671	1.02223
Shiva et al., 2020	Arabidopsis thaliana	Leaves	DI-MS/MS	acMGDG	18:3-O/36:7-O	Heat	0.794363	1.08782
Shiva et al., 2020	Arabidopsis thaliana	Leaves	DI-MS/MS	acMGDG	18:3-O/36:8-2O	Heat	0.929676	1.12166
Shiva et al., 2020	Arabidopsis thaliana	Leaves	DI-MS/MS	acMGDG	18:3-2O/34:6	Heat	0.229955	1.0076
Shiva et al., 2020	Arabidopsis thaliana	Leaves	DI-MS/MS	acMGDG	18:3-2O/34:8-2O or 18:3-2O/36:6	Heat	0.352632	1.01656
Shiva et al., 2020	Arabidopsis thaliana	Leaves	DI-MS/MS	acMGDG	18:3-2O/36:8-2O	Heat	1.07587	1.16403
Shiva et al., 2020	Arabidopsis thaliana	Leaves	DI-MS/MS	acMGDG	18:3-3O/34:6	Heat	0.879254	1.13327
Shiva et al., 2020	Arabidopsis thaliana	Leaves	DI-MS/MS	acMGDG	18:3-3O/34:7-O	Heat	1.09757	1.22841
Shiva et al., 2020	Arabidopsis thaliana	Leaves	DI-MS/MS	acMGDG	18:3-3O/36:8-2O	Heat	1.44349	1.27558
Shiva et al., 2020	Arabidopsis thaliana	Leaves	DI-MS/MS	acMGDG	18:4-O/34:6	Heat	0.779666	1.08613
Shiva et al., 2020	Arabidopsis thaliana	Leaves	DI-MS/MS	acMGDG	18:4-O/34:7-O	Heat	1.12414	1.21866
Shiva et al., 2020	Arabidopsis thaliana	Leaves	DI-MS/MS	acMGDG	18:4-O/34:8-2O or 18:4-O/36:6	Heat	0.573266	1.04881
Shiva et al., 2020	Arabidopsis thaliana	Leaves	DI-MS/MS	acMGDG	18:4-O/36:6-O or 18:4-O/34:9-2O	Heat	0.172973	1.00454
Shiva et al., 2020	Arabidopsis thaliana	Leaves	DI-MS/MS	acMGDG	18:4-O/36:7-2O	Heat	0.801533	1.08795
Shiva et al., 2020	Arabidopsis thaliana	Leaves	DI-MS/MS	acMGDG	18:4-O/36:7-O	Heat	0.619663	1.07413
Shiva et al., 2020	Arabidopsis thaliana	Leaves	DI-MS/MS	acMGDG	18:4-O/36:8-2O	Heat	1.09753	1.23164
Shiva et al., 2020	Arabidopsis thaliana	Leaves	DI-MS/MS	acMGDG	18:4-O/36:8-2O	Heat	0.85766	1.09302
Shiva et al., 2020	Arabidopsis thaliana	Leaves	DI-MS/MS	acMGDG	18:4-O/36:6-2O or 18:4-O/38:4	Heat	0.92352	1.12332
Shiva et al., 2020	Arabidopsis thaliana	Leaves	DI-MS/MS	acMGDG	18:4-2O/34:6	Heat	0.904803	1.10436
Shiva et al., 2020	Arabidopsis thaliana	Leaves	DI-MS/MS	acMGDG	18:4-2O/34:7-O	Heat	1.80352	1.56556
Shiva et al., 2020	Arabidopsis thaliana	Leaves	DI-MS/MS	acMGDG	18:4-2O/34:8-2O or 18:4-2O/36:6	Heat	0.580672	1.04293
Shiva et al., 2020	Arabidopsis thaliana	Leaves	DI-MS/MS	acMGDG	18:4-2O/36:8-2O	Heat	0.935762	1.1602
Shiva et al., 2020	Arabidopsis thaliana	Leaves	DI-MS/MS	acMGDG	18:4-3O/34:6	Heat	1.14576	1.2039
Shiva et al., 2020	Arabidopsis thaliana	Leaves	DI-MS/MS	acMGDG	18:4-3O/34:7-O	Heat	1.082	1.19028
Shiva et al., 2020	Arabidopsis thaliana	Leaves	DI-MS/MS	acMGDG	18:4-3O/34:8-2O or 18:4-3O/36:6	Heat	0.470504	1.02932
Shiva et al., 2020	Arabidopsis thaliana	Leaves	DI-MS/MS	acMGDG	18:5-2O/34:8-2O or 18:5-2O/36:6	Heat	0.389046	1.0192
Shiva et al., 2020	Arabidopsis thaliana	Leaves	DI-MS/MS	acMGDG	18:5-2O/36:8-2O	Heat	1.13235	1.22044
Shiva et al., 2020	Arabidopsis thaliana	Leaves	DI-MS/MS	acMGDG	16:0/34:6	Heat	0.224494	1.00666
Shiva et al., 2020	Arabidopsis thaliana	Leaves	DI-MS/MS	acMGDG	16:0/34:7-O	Heat	-0.180909	1.00428
Shiva et al., 2020	Arabidopsis thaliana	Leaves	DI-MS/MS	acMGDG	16:0/34:8-2O or 16:0/36:6	Heat	-0.106937	1.0016
Shiva et al., 2020	Arabidopsis thaliana	Leaves	DI-MS/MS	acMGDG	16:0/36:8-2O	Heat	-0.306826	1.01451
Shiva et al., 2020	Arabidopsis thaliana	Leaves	DI-MS/MS	acMGDG	16:1/34:8-2O or 16:1/36:6	Heat	-0.015209	1.00003
Shiva et al., 2020	Arabidopsis thaliana	Leaves	DI-MS/MS	acMGDG	16:3/34:6	Heat	-0.223738	1.00646
Shiva et al., 2020	Arabidopsis thaliana	Leaves	DI-MS/MS	acMGDG	16:3/34:8-2O or 16:3/36:6	Heat	-0.131892	1.00257
Shiva et al., 2020	Arabidopsis thaliana	Leaves	DI-MS/MS	acMGDG	16:3-O/34:8-2O or 16:3-O/36:6	Heat	0.190722	1.00581
Shiva et al., 2020	Arabidopsis thaliana	Leaves	DI-MS/MS	acMGDG	16:3-O/36:8-2O	Heat	0.00371841	1
Shiva et al., 2020	Arabidopsis thaliana	Leaves	DI-MS/MS	acMGDG	16:3-2O/34:6 or 18:1/34:6	Heat	0.118171	1.00244
Shiva et al., 2020	Arabidopsis thaliana	Leaves	DI-MS/MS	acMGDG	16:3-2O/34:8-2O or 16:3-2O/36:6 or 18:1/34:8-2O or 18:1/36:6	Heat	0.33511	1.01475
Shiva et al., 2020	Arabidopsis thaliana	Leaves	DI-MS/MS	acMGDG	16:3-2O/36:8-2O or 18:1/36:8-2O	Heat	0.115052	1.00214
Shiva et al., 2020	Arabidopsis thaliana	Leaves	DI-MS/MS	acMGDG	16:4-O/34:8-2O or 16:4-O/36:6	Heat	-0.000984234	1
Shiva et al., 2020	Arabidopsis thaliana	Leaves	DI-MS/MS	acMGDG	16:4-O/36:8-2O	Heat	-0.239708	1.01097
Shiva et al., 2020	Arabidopsis thaliana	Leaves	DI-MS/MS	acMGDG	18:0/34:6	Heat	-0.20615	1.00612
Shiva et al., 2020	Arabidopsis thaliana	Leaves	DI-MS/MS	acMGDG	18:0/34:8-2O or 18:0/36:6	Heat	-0.0739308	1.00079
Shiva et al., 2020	Arabidopsis thaliana	Leaves	DI-MS/MS	acMGDG	18:2/34:6	Heat	-0.08094	1.00095
Shiva et al., 2020	Arabidopsis thaliana	Leaves	DI-MS/MS	acMGDG	18:2/34:7-O	Heat	0.0930655	1.00111
Shiva et al., 2020	Arabidopsis thaliana	Leaves	DI-MS/MS	acMGDG	18:2/34:8-2O or 18:2/36:6	Heat	-0.262549	1.00876
Shiva et al., 2020	Arabidopsis thaliana	Leaves	DI-MS/MS	acMGDG	18:2/36:8-2O	Heat	-0.237612	1.00989
Shiva et al., 2020	Arabidopsis thaliana	Leaves	DI-MS/MS	acMGDG	18:2-O/34:8-2O or 18:2-O/36:6	Heat	-0.293524	1.0139
Shiva et al., 2020	Arabidopsis thaliana	Leaves	DI-MS/MS	acMGDG	18:2-O/36:8-2O	Heat	0.0917368	1.00133
Shiva et al., 2020	Arabidopsis thaliana	Leaves	DI-MS/MS	acMGDG	18:2-3O/34:8-2O or 18:2-3O/36:6	Heat	0.0433782	1.00024
Shiva et al., 2020	Arabidopsis thaliana	Leaves	DI-MS/MS	acMGDG	18:3/34:6	Heat	0.0105135	1.00001
Shiva et al., 2020	Arabidopsis thaliana	Leaves	DI-MS/MS	acMGDG	18:3/34:7-2O or 18:3/36:5	Heat	-0.19367	1.00502
Shiva et al., 2020	Arabidopsis thaliana	Leaves	DI-MS/MS	acMGDG	18:3/34:7-O	Heat	0.213385	1.00648
Shiva et al., 2020	Arabidopsis thaliana	Leaves	DI-MS/MS	acMGDG	18:3/34:8-2O or 18:3/36:6	Heat	-0.170394	1.00454
Shiva et al., 2020	Arabidopsis thaliana	Leaves	DI-MS/MS	acMGDG	18:3/36:7-O	Heat	0.0139672	1.00003
Shiva et al., 2020	Arabidopsis thaliana	Leaves	DI-MS/MS	acMGDG	18:3/36:8-2O	Heat	-0.155984	1.00421
Shiva et al., 2020	Arabidopsis thaliana	Leaves	DI-MS/MS	acMGDG	18:3-O/34:6	Heat	0.0091695	1.00001
Shiva et al., 2020	Arabidopsis thaliana	Leaves	DI-MS/MS	acMGDG	18:3-O/34:7-O	Heat	-0.0215339	1.00007
Shiva et al., 2020	Arabidopsis thaliana	Leaves	DI-MS/MS	acMGDG	18:3-O/34:8-2O or 18:3-O/36:6	Heat	-0.0903058	1.00102
Shiva et al., 2020	Arabidopsis thaliana	Leaves	DI-MS/MS	acMGDG	18:3-O/36:6-O	Heat	-0.138354	1.00274
Shiva et al., 2020	Arabidopsis thaliana	Leaves	DI-MS/MS	acMGDG	18:3-O/36:7-O	Heat	-0.196149	1.0064
Shiva et al., 2020	Arabidopsis thaliana	Leaves	DI-MS/MS	acMGDG	18:3-O/36:8-2O	Heat	-0.347862	1.01549
Shiva et al., 2020	Arabidopsis thaliana	Leaves	DI-MS/MS	acMGDG	18:3-2O/34:6	Heat	-0.481947	1.03016
Shiva et al., 2020	Arabidopsis thaliana	Leaves	DI-MS/MS	acMGDG	18:3-2O/34:8-2O or 18:3-2O/36:6	Heat	-0.439056	1.02791
Shiva et al., 2020	Arabidopsis thaliana	Leaves	DI-MS/MS	acMGDG	18:3-2O/36:8-2O	Heat	-0.120957	1.00242
Shiva et al., 2020	Arabidopsis thaliana	Leaves	DI-MS/MS	acMGDG	18:3-3O/34:6	Heat	0.0555572	1.00042
Shiva et al., 2020	Arabidopsis thaliana	Leaves	DI-MS/MS	acMGDG	18:3-3O/34:7-O	Heat	-0.0862124	1.00118
Shiva et al., 2020	Arabidopsis thaliana	Leaves	DI-MS/MS	acMGDG	18:3-3O/36:8-2O	Heat	-0.228139	1.00917
Shiva et al., 2020	Arabidopsis thaliana	Leaves	DI-MS/MS	acMGDG	18:4-O/34:6	Heat	-0.156758	1.00394
Shiva et al., 2020	Arabidopsis thaliana	Leaves	DI-MS/MS	acMGDG	18:4-O/34:7-O	Heat	-0.240393	1.00927
Shiva et al., 2020	Arabidopsis thaliana	Leaves	DI-MS/MS	acMGDG	18:4-O/34:8-2O or 18:4-O/36:6	Heat	-0.268782	1.01493
Shiva et al., 2020	Arabidopsis thaliana	Leaves	DI-MS/MS	acMGDG	18:4-O/36:6-O or 18:4-O/34:9-2O	Heat	-0.162623	1.00435
Shiva et al., 2020	Arabidopsis thaliana	Leaves	DI-MS/MS	acMGDG	18:4-O/36:7-2O	Heat	-0.37983	1.02517
Shiva et al., 2020	Arabidopsis thaliana	Leaves	DI-MS/MS	acMGDG	18:4-O/36:7-O	Heat	-0.343271	1.0197
Shiva et al., 2020	Arabidopsis thaliana	Leaves	DI-MS/MS	acMGDG	18:4-O/36:8-2O	Heat	-0.147338	1.0039
Shiva et al., 2020	Arabidopsis thaliana	Leaves	DI-MS/MS	acMGDG	18:4-O/36:8-2O	Heat	-0.247363	1.01162
Shiva et al., 2020	Arabidopsis thaliana	Leaves	DI-MS/MS	acMGDG	18:4-O/36:6-2O or 18:4-O/38:4	Heat	0.0141676	1.00003
Shiva et al., 2020	Arabidopsis thaliana	Leaves	DI-MS/MS	acMGDG	18:4-2O/34:6	Heat	-0.115556	1.00245
Shiva et al., 2020	Arabidopsis thaliana	Leaves	DI-MS/MS	acMGDG	18:4-2O/34:7-O	Heat	0.091236	1.00118
Shiva et al., 2020	Arabidopsis thaliana	Leaves	DI-MS/MS	acMGDG	18:4-2O/34:8-2O or 18:4-2O/36:6	Heat	-0.220755	1.00698
Shiva et al., 2020	Arabidopsis thaliana	Leaves	DI-MS/MS	acMGDG	18:4-2O/36:8-2O	Heat	-0.518386	1.04033
Shiva et al., 2020	Arabidopsis thaliana	Leaves	DI-MS/MS	acMGDG	18:4-3O/34:6	Heat	0.0591547	1.00051
Shiva et al., 2020	Arabidopsis thaliana	Leaves	DI-MS/MS	acMGDG	18:4-3O/34:7-O	Heat	-0.215409	1.00757
Shiva et al., 2020	Arabidopsis thaliana	Leaves	DI-MS/MS	acMGDG	18:4-3O/34:8-2O or 18:4-3O/36:6	Heat	0.0215365	1.00006
Shiva et al., 2020	Arabidopsis thaliana	Leaves	DI-MS/MS	acMGDG	18:5-2O/34:8-2O or 18:5-2O/36:6	Heat	0.0105944	1.00002
Shiva et al., 2020	Arabidopsis thaliana	Leaves	DI-MS/MS	acMGDG	18:5-2O/36:8-2O	Heat	-0.208095	1.00766
Shiva et al., 2020	Arabidopsis thaliana	Leaves	DI-MS/MS	acMGDG	16:0/34:6	Heat	0.019085	1.00005
Shiva et al., 2020	Arabidopsis thaliana	Leaves	DI-MS/MS	acMGDG	16:0/34:7-O	Heat	-0.184493	1.00455
Shiva et al., 2020	Arabidopsis thaliana	Leaves	DI-MS/MS	acMGDG	16:0/34:8-2O or 16:0/36:6	Heat	-0.154883	1.00308
Shiva et al., 2020	Arabidopsis thaliana	Leaves	DI-MS/MS	acMGDG	16:0/36:8-2O	Heat	-0.355834	1.02051
Shiva et al., 2020	Arabidopsis thaliana	Leaves	DI-MS/MS	acMGDG	16:1/34:8-2O or 16:1/36:6	Heat	-0.320223	1.01582
Shiva et al., 2020	Arabidopsis thaliana	Leaves	DI-MS/MS	acMGDG	16:3/34:6	Heat	-0.266352	1.009
Shiva et al., 2020	Arabidopsis thaliana	Leaves	DI-MS/MS	acMGDG	16:3/34:8-2O or 16:3/36:6	Heat	-0.312314	1.01579
Shiva et al., 2020	Arabidopsis thaliana	Leaves	DI-MS/MS	acMGDG	16:3-O/34:8-2O or 16:3-O/36:6	Heat	-0.401881	1.0299
Shiva et al., 2020	Arabidopsis thaliana	Leaves	DI-MS/MS	acMGDG	16:3-O/36:8-2O	Heat	-0.0807259	1.00102
Shiva et al., 2020	Arabidopsis thaliana	Leaves	DI-MS/MS	acMGDG	16:3-2O/34:6 or 18:1/34:6	Heat	-0.0614713	1.00067
Shiva et al., 2020	Arabidopsis thaliana	Leaves	DI-MS/MS	acMGDG	16:3-2O/34:8-2O or 16:3-2O/36:6 or 18:1/34:8-2O or 18:1/36:6	Heat	-0.333721	1.02248
Shiva et al., 2020	Arabidopsis thaliana	Leaves	DI-MS/MS	acMGDG	16:3-2O/36:8-2O or 18:1/36:8-2O	Heat	-0.180796	1.00634
Shiva et al., 2020	Arabidopsis thaliana	Leaves	DI-MS/MS	acMGDG	16:4-O/34:8-2O or 16:4-O/36:6	Heat	-0.468724	1.04742
Shiva et al., 2020	Arabidopsis thaliana	Leaves	DI-MS/MS	acMGDG	16:4-O/36:8-2O	Heat	-0.283151	1.01535
Shiva et al., 2020	Arabidopsis thaliana	Leaves	DI-MS/MS	acMGDG	18:0/34:6	Heat	-0.266626	1.01048
Shiva et al., 2020	Arabidopsis thaliana	Leaves	DI-MS/MS	acMGDG	18:0/34:8-2O or 18:0/36:6	Heat	-0.794187	1.08808
Shiva et al., 2020	Arabidopsis thaliana	Leaves	DI-MS/MS	acMGDG	18:2/34:6	Heat	-0.2924	1.01343
Shiva et al., 2020	Arabidopsis thaliana	Leaves	DI-MS/MS	acMGDG	18:2/34:7-O	Heat	0.0390754	1.00022
Shiva et al., 2020	Arabidopsis thaliana	Leaves	DI-MS/MS	acMGDG	18:2/34:8-2O or 18:2/36:6	Heat	-0.707244	1.08943
Shiva et al., 2020	Arabidopsis thaliana	Leaves	DI-MS/MS	acMGDG	18:2/36:8-2O	Heat	-0.59905	1.07023
Shiva et al., 2020	Arabidopsis thaliana	Leaves	DI-MS/MS	acMGDG	18:2-O/34:8-2O or 18:2-O/36:6	Heat	-0.810304	1.13421
Shiva et al., 2020	Arabidopsis thaliana	Leaves	DI-MS/MS	acMGDG	18:2-O/36:8-2O	Heat	-0.0842944	1.00133
Shiva et al., 2020	Arabidopsis thaliana	Leaves	DI-MS/MS	acMGDG	18:2-3O/34:8-2O or 18:2-3O/36:6	Heat	-0.145809	1.00266
Shiva et al., 2020	Arabidopsis thaliana	Leaves	DI-MS/MS	acMGDG	18:3/34:6	Heat	-0.0947309	1.00145
Shiva et al., 2020	Arabidopsis thaliana	Leaves	DI-MS/MS	acMGDG	18:3/34:7-2O or 18:3/36:5	Heat	-0.560702	1.04704
Shiva et al., 2020	Arabidopsis thaliana	Leaves	DI-MS/MS	acMGDG	18:3/34:7-O	Heat	-0.00715339	1.00001
Shiva et al., 2020	Arabidopsis thaliana	Leaves	DI-MS/MS	acMGDG	18:3/34:8-2O or 18:3/36:6	Heat	-0.507112	1.04868
Shiva et al., 2020	Arabidopsis thaliana	Leaves	DI-MS/MS	acMGDG	18:3/36:7-O	Heat	-0.165448	1.00431
Shiva et al., 2020	Arabidopsis thaliana	Leaves	DI-MS/MS	acMGDG	18:3/36:8-2O	Heat	-0.343299	1.02202
Shiva et al., 2020	Arabidopsis thaliana	Leaves	DI-MS/MS	acMGDG	18:3-O/34:6	Heat	-0.491167	1.04287
Shiva et al., 2020	Arabidopsis thaliana	Leaves	DI-MS/MS	acMGDG	18:3-O/34:7-O	Heat	-0.137648	1.00259
Shiva et al., 2020	Arabidopsis thaliana	Leaves	DI-MS/MS	acMGDG	18:3-O/34:8-2O or 18:3-O/36:6	Heat	-0.362237	1.01641
Shiva et al., 2020	Arabidopsis thaliana	Leaves	DI-MS/MS	acMGDG	18:3-O/36:6-O	Heat	-0.398266	1.02277
Shiva et al., 2020	Arabidopsis thaliana	Leaves	DI-MS/MS	acMGDG	18:3-O/36:7-O	Heat	-0.243296	1.00915
Shiva et al., 2020	Arabidopsis thaliana	Leaves	DI-MS/MS	acMGDG	18:3-O/36:8-2O	Heat	-0.407093	1.02313
Shiva et al., 2020	Arabidopsis thaliana	Leaves	DI-MS/MS	acMGDG	18:3-2O/34:6	Heat	-0.531348	1.04167
Shiva et al., 2020	Arabidopsis thaliana	Leaves	DI-MS/MS	acMGDG	18:3-2O/34:8-2O or 18:3-2O/36:6	Heat	-0.604351	1.05185
Shiva et al., 2020	Arabidopsis thaliana	Leaves	DI-MS/MS	acMGDG	18:3-2O/36:8-2O	Heat	-0.331556	1.01931
Shiva et al., 2020	Arabidopsis thaliana	Leaves	DI-MS/MS	acMGDG	18:3-3O/34:6	Heat	-0.29919	1.01408
Shiva et al., 2020	Arabidopsis thaliana	Leaves	DI-MS/MS	acMGDG	18:3-3O/34:7-O	Heat	-0.191721	1.00574
Shiva et al., 2020	Arabidopsis thaliana	Leaves	DI-MS/MS	acMGDG	18:3-3O/36:8-2O	Heat	-0.376936	1.02944
Shiva et al., 2020	Arabidopsis thaliana	Leaves	DI-MS/MS	acMGDG	18:4-O/34:6	Heat	-0.302171	1.01525
Shiva et al., 2020	Arabidopsis thaliana	Leaves	DI-MS/MS	acMGDG	18:4-O/34:7-O	Heat	-0.322197	1.01777
Shiva et al., 2020	Arabidopsis thaliana	Leaves	DI-MS/MS	acMGDG	18:4-O/34:8-2O or 18:4-O/36:6	Heat	-0.537046	1.06215
Shiva et al., 2020	Arabidopsis thaliana	Leaves	DI-MS/MS	acMGDG	18:4-O/36:6-O or 18:4-O/34:9-2O	Heat	-0.513466	1.04731
Shiva et al., 2020	Arabidopsis thaliana	Leaves	DI-MS/MS	acMGDG	18:4-O/36:7-2O	Heat	-0.789522	1.11517
Shiva et al., 2020	Arabidopsis thaliana	Leaves	DI-MS/MS	acMGDG	18:4-O/36:7-O	Heat	-0.302481	1.01373
Shiva et al., 2020	Arabidopsis thaliana	Leaves	DI-MS/MS	acMGDG	18:4-O/36:8-2O	Heat	-0.135067	1.00272
Shiva et al., 2020	Arabidopsis thaliana	Leaves	DI-MS/MS	acMGDG	18:4-O/36:8-2O	Heat	-0.728783	1.08689
Shiva et al., 2020	Arabidopsis thaliana	Leaves	DI-MS/MS	acMGDG	18:4-O/36:6-2O or 18:4-O/38:4	Heat	-0.163874	1.00408
Shiva et al., 2020	Arabidopsis thaliana	Leaves	DI-MS/MS	acMGDG	18:4-2O/34:6	Heat	-0.40396	1.03112
Shiva et al., 2020	Arabidopsis thaliana	Leaves	DI-MS/MS	acMGDG	18:4-2O/34:7-O	Heat	-0.0370025	1.00021
Shiva et al., 2020	Arabidopsis thaliana	Leaves	DI-MS/MS	acMGDG	18:4-2O/34:8-2O or 18:4-2O/36:6	Heat	-0.54952	1.0583
Shiva et al., 2020	Arabidopsis thaliana	Leaves	DI-MS/MS	acMGDG	18:4-2O/36:8-2O	Heat	-0.464832	1.03867
Shiva et al., 2020	Arabidopsis thaliana	Leaves	DI-MS/MS	acMGDG	18:4-3O/34:6	Heat	-0.151001	1.00377
Shiva et al., 2020	Arabidopsis thaliana	Leaves	DI-MS/MS	acMGDG	18:4-3O/34:7-O	Heat	-0.396296	1.02883
Shiva et al., 2020	Arabidopsis thaliana	Leaves	DI-MS/MS	acMGDG	18:4-3O/34:8-2O or 18:4-3O/36:6	Heat	-0.269729	1.00976
Shiva et al., 2020	Arabidopsis thaliana	Leaves	DI-MS/MS	acMGDG	18:5-2O/34:8-2O or 18:5-2O/36:6	Heat	-0.401736	1.03208
Shiva et al., 2020	Arabidopsis thaliana	Leaves	DI-MS/MS	acMGDG	18:5-2O/36:8-2O	Heat	0.146644	1.00289
Shiva et al., 2020	Arabidopsis thaliana	Leaves	DI-MS/MS	acPG	16:1/36:8-2O	Heat	-0.064339	1.0007
Shiva et al., 2020	Arabidopsis thaliana	Leaves	DI-MS/MS	acPG	16:1/36:8-2O	Heat	0.470271	1.02881
Shiva et al., 2020	Arabidopsis thaliana	Leaves	DI-MS/MS	acPG	16:1/36:8-2O	Heat	1.31857	1.22567
Shiva et al., 2020	Arabidopsis thaliana	Leaves	DI-MS/MS	acPG	16:1/36:8-2O	Heat	0.657093	1.08364
Shiva et al., 2020	Arabidopsis thaliana	Leaves	DI-MS/MS	acPG	16:1/36:8-2O	Heat	0.0207101	1.00006
Shiva et al., 2020	Arabidopsis thaliana	Leaves	DI-MS/MS	acPG	16:1/36:8-2O	Heat	0.190081	1.00602
Zoong Lwe et al., 2020	Arachis hypogaea	Flowers	DI-MS/MS	ASG	16:0	Heat	-0.215528	0.134139
Zoong Lwe et al., 2020	Arachis hypogaea	Flowers	DI-MS/MS	ASG	18:3	Heat	0.180077	0.133914
Zoong Lwe et al., 2020	Arachis hypogaea	Flowers	DI-MS/MS	ASG	18:2	Heat	-0.402071	0.136044
Zoong Lwe et al., 2020	Arachis hypogaea	Flowers	DI-MS/MS	ASG	16:0	Heat	-0.0848068	0.133458
Zoong Lwe et al., 2020	Arachis hypogaea	Flowers	DI-MS/MS	ASG	18:3	Heat	-0.2554	0.13449
Zoong Lwe et al., 2020	Arachis hypogaea	Flowers	DI-MS/MS	ASG	18:2	Heat	0.0131556	0.133336
Zoong Lwe et al., 2020	Arachis hypogaea	Flowers	DI-MS/MS	ASG	16:0	Heat	-0.0262129	0.133345
Zoong Lwe et al., 2020	Arachis hypogaea	Flowers	DI-MS/MS	ASG	18:3	Heat	0.00600256	0.133334
Zoong Lwe et al., 2020	Arachis hypogaea	Flowers	DI-MS/MS	ASG	18:2	Heat	-0.00808453	0.133334
Zoong Lwe et al., 2020	Arachis hypogaea	Flowers	DI-MS/MS	ASG	16:0	Heat	0.0556244	0.133387
Zoong Lwe et al., 2020	Arachis hypogaea	Flowers	DI-MS/MS	ASG	18:3	Heat	0.130313	0.13362
Zoong Lwe et al., 2020	Arachis hypogaea	Flowers	DI-MS/MS	ASG	18:2	Heat	0.119478	0.133574
Zoong Lwe et al., 2020	Arachis hypogaea	Flowers	DI-MS/MS	ASG	16:0	Heat	0.367166	0.135648
Zoong Lwe et al., 2020	Arachis hypogaea	Flowers	DI-MS/MS	ASG	18:3	Heat	0.499441	0.137599
Zoong Lwe et al., 2020	Arachis hypogaea	Flowers	DI-MS/MS	ASG	18:2	Heat	0.193063	0.133964
Zoong Lwe et al., 2020	Arachis hypogaea	Flowers	DI-MS/MS	ASG	16:0	Heat	0.0635014	0.133403
Zoong Lwe et al., 2020	Arachis hypogaea	Flowers	DI-MS/MS	ASG	18:3	Heat	0.382675	0.135931
Zoong Lwe et al., 2020	Arachis hypogaea	Flowers	DI-MS/MS	ASG	18:2	Heat	-0.137999	0.133653
Zoong Lwe et al., 2020	Arachis hypogaea	Flowers	DI-MS/MS	ASG	16:0	Heat	0.0551997	0.133386
Zoong Lwe et al., 2020	Arachis hypogaea	Flowers	DI-MS/MS	ASG	18:3	Heat	0.192082	0.133994
Zoong Lwe et al., 2020	Arachis hypogaea	Flowers	DI-MS/MS	ASG	18:2	Heat	-0.10995	0.133536
Zoong Lwe et al., 2020	Arachis hypogaea	Flowers	DI-MS/MS	ASG	16:0	Heat	-0.240532	0.134303
Zoong Lwe et al., 2020	Arachis hypogaea	Flowers	DI-MS/MS	ASG	18:2	Heat	-0.344334	0.13531
Zoong Lwe et al., 2020	Arachis hypogaea	Flowers	DI-MS/MS	ASG	16:0	Heat	-0.19953	0.134001
Zoong Lwe et al., 2020	Arachis hypogaea	Flowers	DI-MS/MS	ASG	18:2	Heat	-0.248131	0.13436
Zoong Lwe et al., 2020	Arachis hypogaea	Flowers	DI-MS/MS	ASG	16:0	Heat	-0.10014	0.133501
Zoong Lwe et al., 2020	Arachis hypogaea	Flowers	DI-MS/MS	ASG	18:2	Heat	-0.143077	0.133675
Zoong Lwe et al., 2020	Arachis hypogaea	Flowers	DI-MS/MS	ASG	16:0	Heat	-0.0413584	0.133362
Zoong Lwe et al., 2020	Arachis hypogaea	Flowers	DI-MS/MS	ASG	18:2	Heat	-0.0997393	0.133499
Zoong Lwe et al., 2020	Arachis hypogaea	Flowers	DI-MS/MS	ASG	16:0	Heat	0.165394	0.133791
Zoong Lwe et al., 2020	Arachis hypogaea	Flowers	DI-MS/MS	ASG	18:2	Heat	0.100114	0.1335
Zoong Lwe et al., 2020	Arachis hypogaea	Flowers	DI-MS/MS	ASG	16:0	Heat	0.0823195	0.133447
Zoong Lwe et al., 2020	Arachis hypogaea	Flowers	DI-MS/MS	ASG	18:2	Heat	-0.068581	0.133412
Zoong Lwe et al., 2020	Arachis hypogaea	Flowers	DI-MS/MS	ASG	16:0	Heat	-0.0797383	0.13344
Zoong Lwe et al., 2020	Arachis hypogaea	Flowers	DI-MS/MS	ASG	18:2	Heat	-0.136331	0.133643
Zoong Lwe et al., 2020	Arachis hypogaea	Flowers	DI-MS/MS	ASG	16:0	Heat	-0.136145	0.133646
Zoong Lwe et al., 2020	Arachis hypogaea	Flowers	DI-MS/MS	ASG	16:0	Heat	-0.054	0.133383
Zoong Lwe et al., 2020	Arachis hypogaea	Flowers	DI-MS/MS	ASG	16:0	Heat	0.047372	0.133371
Zoong Lwe et al., 2020	Arachis hypogaea	Flowers	DI-MS/MS	ASG	16:0	Heat	0.131933	0.133629
Zoong Lwe et al., 2020	Arachis hypogaea	Flowers	DI-MS/MS	ASG	16:0	Heat	0.324406	0.135115
Zoong Lwe et al., 2020	Arachis hypogaea	Flowers	DI-MS/MS	ASG	16:0	Heat	0.22672	0.134201
Zoong Lwe et al., 2020	Arachis hypogaea	Flowers	DI-MS/MS	ASG	16:0	Heat	0.0913603	0.133474
Shiva et al., 2020	Arabidopsis thaliana	Leaves	DI-MS/MS	ASG	16:0	Heat	2.42552	2.41343
Shiva et al., 2020	Arabidopsis thaliana	Leaves	DI-MS/MS	ASG	18:2	Heat	1.14308	1.21906
Shiva et al., 2020	Arabidopsis thaliana	Leaves	DI-MS/MS	ASG	18:3	Heat	1.14583	1.23458
Shiva et al., 2020	Arabidopsis thaliana	Leaves	DI-MS/MS	ASG	18:4-O	Heat	0.0407857	1.00021
Shiva et al., 2020	Arabidopsis thaliana	Leaves	DI-MS/MS	ASG	16:0	Heat	2.99483	2.7173
Shiva et al., 2020	Arabidopsis thaliana	Leaves	DI-MS/MS	ASG	18:2	Heat	1.86804	1.74672
Shiva et al., 2020	Arabidopsis thaliana	Leaves	DI-MS/MS	ASG	18:3	Heat	1.64659	1.59722
Shiva et al., 2020	Arabidopsis thaliana	Leaves	DI-MS/MS	ASG	18:4-O	Heat	0.104313	1.00142
Shiva et al., 2020	Arabidopsis thaliana	Leaves	DI-MS/MS	ASG	16:0	Heat	2.29073	2.20153
Shiva et al., 2020	Arabidopsis thaliana	Leaves	DI-MS/MS	ASG	18:2	Heat	0.961646	1.1647
Shiva et al., 2020	Arabidopsis thaliana	Leaves	DI-MS/MS	ASG	18:3	Heat	1.00356	1.20052
Shiva et al., 2020	Arabidopsis thaliana	Leaves	DI-MS/MS	ASG	18:4-O	Heat	0.840741	1.08894
Shiva et al., 2020	Arabidopsis thaliana	Leaves	DI-MS/MS	ASG	16:0	Heat	2.54841	2.08201
Shiva et al., 2020	Arabidopsis thaliana	Leaves	DI-MS/MS	ASG	18:2	Heat	1.35499	1.41854
Shiva et al., 2020	Arabidopsis thaliana	Leaves	DI-MS/MS	ASG	18:3	Heat	1.16357	1.28536
Shiva et al., 2020	Arabidopsis thaliana	Leaves	DI-MS/MS	ASG	18:4-O	Heat	0.602007	1.05005
Shiva et al., 2020	Arabidopsis thaliana	Leaves	DI-MS/MS	ASG	16:0	Heat	2.00591	1.8739
Shiva et al., 2020	Arabidopsis thaliana	Leaves	DI-MS/MS	ASG	18:2	Heat	0.934581	1.1567
Shiva et al., 2020	Arabidopsis thaliana	Leaves	DI-MS/MS	ASG	18:3	Heat	0.875634	1.1513
Shiva et al., 2020	Arabidopsis thaliana	Leaves	DI-MS/MS	ASG	18:4-O	Heat	1.07943	1.15051
Shiva et al., 2020	Arabidopsis thaliana	Leaves	DI-MS/MS	ASG	16:0	Heat	2.1667	1.59594
Shiva et al., 2020	Arabidopsis thaliana	Leaves	DI-MS/MS	ASG	18:2	Heat	1.65777	1.58917
Shiva et al., 2020	Arabidopsis thaliana	Leaves	DI-MS/MS	ASG	18:3	Heat	0.96969	1.15419
Shiva et al., 2020	Arabidopsis thaliana	Leaves	DI-MS/MS	ASG	18:4-O	Heat	1.24156	1.255
Shiva et al., 2020	Arabidopsis thaliana	Leaves	DI-MS/MS	ASG	16:0	Heat	1.48552	1.54755
Shiva et al., 2020	Arabidopsis thaliana	Leaves	DI-MS/MS	ASG	18:2	Heat	1.10964	1.29929
Shiva et al., 2020	Arabidopsis thaliana	Leaves	DI-MS/MS	ASG	18:3	Heat	1.01571	1.25547
Shiva et al., 2020	Arabidopsis thaliana	Leaves	DI-MS/MS	ASG	18:4-O	Heat	1.16422	1.23739
Shiva et al., 2020	Arabidopsis thaliana	Leaves	DI-MS/MS	ASG	16:0	Heat	1.60648	1.62785
Shiva et al., 2020	Arabidopsis thaliana	Leaves	DI-MS/MS	ASG	18:2	Heat	1.16856	1.33177
Shiva et al., 2020	Arabidopsis thaliana	Leaves	DI-MS/MS	ASG	18:3	Heat	1.01913	1.25538
Shiva et al., 2020	Arabidopsis thaliana	Leaves	DI-MS/MS	ASG	18:4-O	Heat	0.665223	1.07263
Shiva et al., 2020	Arabidopsis thaliana	Leaves	DI-MS/MS	ASG	16:0	Heat	1.48469	1.53456
Shiva et al., 2020	Arabidopsis thaliana	Leaves	DI-MS/MS	ASG	18:2	Heat	1.08756	1.28843
Shiva et al., 2020	Arabidopsis thaliana	Leaves	DI-MS/MS	ASG	18:3	Heat	0.952068	1.22411
Shiva et al., 2020	Arabidopsis thaliana	Leaves	DI-MS/MS	ASG	18:4-O	Heat	0.778708	1.10512
Shiva et al., 2020	Arabidopsis thaliana	Leaves	DI-MS/MS	ASG	16:0	Heat	1.72791	1.72267
Shiva et al., 2020	Arabidopsis thaliana	Leaves	DI-MS/MS	ASG	18:2	Heat	1.22459	1.36462
Shiva et al., 2020	Arabidopsis thaliana	Leaves	DI-MS/MS	ASG	18:3	Heat	1.04423	1.26793
Shiva et al., 2020	Arabidopsis thaliana	Leaves	DI-MS/MS	ASG	18:4-O	Heat	1.40822	1.4367
Shiva et al., 2020	Arabidopsis thaliana	Leaves	DI-MS/MS	ASG	16:0	Heat	1.84896	1.76498
Shiva et al., 2020	Arabidopsis thaliana	Leaves	DI-MS/MS	ASG	18:2	Heat	1.35738	1.44265
Shiva et al., 2020	Arabidopsis thaliana	Leaves	DI-MS/MS	ASG	18:3	Heat	1.14453	1.31828
Shiva et al., 2020	Arabidopsis thaliana	Leaves	DI-MS/MS	ASG	18:4-O	Heat	1.20044	1.26803
Shiva et al., 2020	Arabidopsis thaliana	Leaves	DI-MS/MS	ASG	16:0	Heat	2.06756	2.03705
Shiva et al., 2020	Arabidopsis thaliana	Leaves	DI-MS/MS	ASG	18:2	Heat	1.3473	1.4486
Shiva et al., 2020	Arabidopsis thaliana	Leaves	DI-MS/MS	ASG	18:3	Heat	1.14949	1.3262
Shiva et al., 2020	Arabidopsis thaliana	Leaves	DI-MS/MS	ASG	18:4-O	Heat	1.25763	1.3768
Shiva et al., 2020	Arabidopsis thaliana	Leaves	DI-MS/MS	ASG	16:0	Heat	1.51383	1.3232
Shiva et al., 2020	Arabidopsis thaliana	Leaves	DI-MS/MS	ASG	18:2	Heat	0.0085947	1.00001
Shiva et al., 2020	Arabidopsis thaliana	Leaves	DI-MS/MS	ASG	18:3	Heat	0.0377481	1.00019
Shiva et al., 2020	Arabidopsis thaliana	Leaves	DI-MS/MS	ASG	18:4-O	Heat	0.38274	1.02097
Shiva et al., 2020	Arabidopsis thaliana	Leaves	DI-MS/MS	ASG	16:0	Heat	0.923494	1.1067
Shiva et al., 2020	Arabidopsis thaliana	Leaves	DI-MS/MS	ASG	18:2	Heat	-0.549796	1.05889
Shiva et al., 2020	Arabidopsis thaliana	Leaves	DI-MS/MS	ASG	18:3	Heat	-0.610773	1.07177
Shiva et al., 2020	Arabidopsis thaliana	Leaves	DI-MS/MS	ASG	18:4-O	Heat	0.136362	1.00307
Shiva et al., 2020	Arabidopsis thaliana	Leaves	DI-MS/MS	ASG	16:0	Heat	1.30189	1.2373
Shiva et al., 2020	Arabidopsis thaliana	Leaves	DI-MS/MS	ASG	18:2	Heat	-0.157054	1.00418
Shiva et al., 2020	Arabidopsis thaliana	Leaves	DI-MS/MS	ASG	18:3	Heat	-0.0217482	1.00006
Shiva et al., 2020	Arabidopsis thaliana	Leaves	DI-MS/MS	ASG	18:4-O	Heat	0.346239	1.01614
Shiva et al., 2020	Arabidopsis thaliana	Leaves	DI-MS/MS	ASG	16:0	Heat	1.30474	1.29633
Shiva et al., 2020	Arabidopsis thaliana	Leaves	DI-MS/MS	ASG	18:2	Heat	-0.218146	1.00767
Shiva et al., 2020	Arabidopsis thaliana	Leaves	DI-MS/MS	ASG	18:3	Heat	-0.205373	1.00617
Shiva et al., 2020	Arabidopsis thaliana	Leaves	DI-MS/MS	ASG	18:4-O	Heat	0.207055	1.0061
Shiva et al., 2020	Arabidopsis thaliana	Leaves	DI-MS/MS	ASG	16:0	Heat	1.22048	1.23219
Shiva et al., 2020	Arabidopsis thaliana	Leaves	DI-MS/MS	ASG	18:2	Heat	-0.254613	1.01286
Shiva et al., 2020	Arabidopsis thaliana	Leaves	DI-MS/MS	ASG	18:3	Heat	-0.131381	1.00306
Shiva et al., 2020	Arabidopsis thaliana	Leaves	DI-MS/MS	ASG	18:4-O	Heat	0.164335	1.0034
Shiva et al., 2020	Arabidopsis thaliana	Leaves	DI-MS/MS	ASG	16:0	Heat	1.06023	1.20216
Shiva et al., 2020	Arabidopsis thaliana	Leaves	DI-MS/MS	ASG	18:2	Heat	-0.0774462	1.00103
Shiva et al., 2020	Arabidopsis thaliana	Leaves	DI-MS/MS	ASG	18:3	Heat	0.0923317	1.00123
Shiva et al., 2020	Arabidopsis thaliana	Leaves	DI-MS/MS	ASG	18:4-O	Heat	0.0364434	1.00017
Narayanan et al., 2016a	Triticum aestivum	Leaves	DI-MS/MS	ASG		Heat	0.587247	0.231802
Narayanan et al., 2016a	Triticum aestivum	Leaves	DI-MS/MS	ASG		Heat	1.49436	0.284253
Narayanan et al., 2016a	Triticum aestivum	Leaves	DI-MS/MS	ASG	16:0	Heat	0.823003	0.241037
Narayanan et al., 2016a	Triticum aestivum	Leaves	DI-MS/MS	ASG	18:3	Heat	-1.79943	0.312165
Narayanan et al., 2016a	Triticum aestivum	Leaves	DI-MS/MS	ASG	16:0	Heat	1.09334	0.255428
Narayanan et al., 2016a	Triticum aestivum	Leaves	DI-MS/MS	ASG	18:3	Heat	-0.0574997	0.222314
Narayanan et al., 2016a	Triticum aestivum	Leaves	DI-MS/MS	ASG	16:0	Heat	0.572033	0.231312
Narayanan et al., 2016a	Triticum aestivum	Leaves	DI-MS/MS	ASG	16:0	Heat	1.68883	0.301448
Narayanan et al., 2016a	Triticum aestivum	Leaves	DI-MS/MS	ASG	16:0	Heat	0.839399	0.241794
Narayanan et al., 2016a	Triticum aestivum	Leaves	DI-MS/MS	ASG	16:0	Heat	1.31102	0.269966
Narayanan et al., 2016a	Triticum aestivum	Leaves	DI-MS/MS	ASG		Heat	1.03694	0.25209
Narayanan et al., 2016a	Triticum aestivum	Leaves	DI-MS/MS	ASG		Heat	3.15687	0.499051
Narayanan et al., 2016a	Triticum aestivum	Leaves	DI-MS/MS	ASG	16:0	Heat	1.79425	0.311648
Narayanan et al., 2016a	Triticum aestivum	Leaves	DI-MS/MS	ASG	18:3	Heat	-1.83641	0.3159
Narayanan et al., 2016a	Triticum aestivum	Leaves	DI-MS/MS	ASG	16:0	Heat	2.33386	0.373525
Narayanan et al., 2016a	Triticum aestivum	Leaves	DI-MS/MS	ASG	18:3	Heat	0.443569	0.227688
Narayanan et al., 2016a	Triticum aestivum	Leaves	DI-MS/MS	ASG	16:0	Heat	0.902541	0.244849
Narayanan et al., 2016a	Triticum aestivum	Leaves	DI-MS/MS	ASG	16:0	Heat	3.48001	0.558623
Narayanan et al., 2016a	Triticum aestivum	Leaves	DI-MS/MS	ASG	16:0	Heat	1.51271	0.285786
Narayanan et al., 2016a	Triticum aestivum	Leaves	DI-MS/MS	ASG	16:0	Heat	2.82612	0.444083
Narayanan et al., 2016a	Triticum aestivum	Leaves	DI-MS/MS	ASG		Heat	-0.0370336	0.22226
Narayanan et al., 2016a	Triticum aestivum	Leaves	DI-MS/MS	ASG		Heat	0.332504	0.225293
Narayanan et al., 2016a	Triticum aestivum	Leaves	DI-MS/MS	ASG	16:0	Heat	0.0817891	0.222408
Narayanan et al., 2016a	Triticum aestivum	Leaves	DI-MS/MS	ASG	18:3	Heat	-0.93669	0.246594
Narayanan et al., 2016a	Triticum aestivum	Leaves	DI-MS/MS	ASG	16:0	Heat	0.273335	0.224298
Narayanan et al., 2016a	Triticum aestivum	Leaves	DI-MS/MS	ASG	18:3	Heat	0.488747	0.228858
Narayanan et al., 2016a	Triticum aestivum	Leaves	DI-MS/MS	ASG	16:0	Heat	0.0381355	0.222263
Narayanan et al., 2016a	Triticum aestivum	Leaves	DI-MS/MS	ASG	16:0	Heat	0.261569	0.224123
Narayanan et al., 2016a	Triticum aestivum	Leaves	DI-MS/MS	ASG	16:0	Heat	-0.314213	0.224965
Narayanan et al., 2016a	Triticum aestivum	Leaves	DI-MS/MS	ASG	16:0	Heat	0.491634	0.228936
Narayanan et al., 2016b	Triticum aestivum	Leaves	DI-MS/MS	ASG	16:0	Heat	-1.41116	0.280957
Narayanan et al., 2016b	Triticum aestivum	Leaves	DI-MS/MS	ASG	18:3	Heat	0.0595365	0.222329
Narayanan et al., 2016b	Triticum aestivum	Leaves	DI-MS/MS	ASG	16:0	Heat	-1.1145	0.261319
Narayanan et al., 2016b	Triticum aestivum	Leaves	DI-MS/MS	ASG	16:0	Heat	-1.28659	0.269146
Narayanan et al., 2016b	Triticum aestivum	Leaves	DI-MS/MS	ASG	16:0	Heat	-2.37482	0.489244
Narayanan et al., 2016b	Triticum aestivum	Leaves	DI-MS/MS	ASG	18:3	Heat	-1.80019	0.342156
Narayanan et al., 2016b	Triticum aestivum	Leaves	DI-MS/MS	ASG	16:0	Heat	-1.79035	0.357659
Narayanan et al., 2016b	Triticum aestivum	Leaves	DI-MS/MS	ASG	16:0	Heat	-2.94704	0.507881
Narayanan et al., 2016b	Triticum aestivum	Leaves	DI-MS/MS	ASG	16:0	Heat	-0.12046	0.22269
Narayanan et al., 2016b	Triticum aestivum	Leaves	DI-MS/MS	ASG	18:3	Heat	-0.234809	0.223838
Narayanan et al., 2016b	Triticum aestivum	Leaves	DI-MS/MS	ASG	16:0	Heat	-0.176294	0.223092
Narayanan et al., 2016b	Triticum aestivum	Leaves	DI-MS/MS	ASG	16:0	Heat	-0.131915	0.222726
Narayanan et al., 2016b	Triticum aestivum	Leaves	DI-MS/MS	ASG	16:0	Heat	-0.928199	0.262549
Narayanan et al., 2016b	Triticum aestivum	Leaves	DI-MS/MS	ASG	18:3	Heat	-1.01504	0.26726
Narayanan et al., 2016b	Triticum aestivum	Leaves	DI-MS/MS	ASG	16:0	Heat	-0.340422	0.226614
Narayanan et al., 2016b	Triticum aestivum	Leaves	DI-MS/MS	ASG	16:0	Heat	-0.174481	0.223501
Narayanan et al., 2016b	Triticum aestivum	Leaves	DI-MS/MS	ASG	16:0	Heat	-2.09045	0.362148
Narayanan et al., 2016b	Triticum aestivum	Leaves	DI-MS/MS	ASG	18:3	Heat	-0.885899	0.245667
Narayanan et al., 2016b	Triticum aestivum	Leaves	DI-MS/MS	ASG	16:0	Heat	-1.71018	0.319415
Narayanan et al., 2016b	Triticum aestivum	Leaves	DI-MS/MS	ASG	16:0	Heat	-1.68182	0.302754
Narayanan et al., 2016b	Triticum aestivum	Leaves	DI-MS/MS	ASG	16:0	Heat	-3.12891	0.714596
Narayanan et al., 2016b	Triticum aestivum	Leaves	DI-MS/MS	ASG	18:3	Heat	-1.99349	0.371139
Narayanan et al., 2016b	Triticum aestivum	Leaves	DI-MS/MS	ASG	16:0	Heat	-3.00763	0.635834
Narayanan et al., 2016b	Triticum aestivum	Leaves	DI-MS/MS	ASG	16:0	Heat	-3.07907	0.640664
Narayanan et al., 2016b	Triticum aestivum	Leaves	DI-MS/MS	ASG	16:0	Heat	-0.136546	0.222875
Narayanan et al., 2016b	Triticum aestivum	Leaves	DI-MS/MS	ASG	18:3	Heat	-0.52976	0.230018
Narayanan et al., 2016b	Triticum aestivum	Leaves	DI-MS/MS	ASG	16:0	Heat	-0.313655	0.224997
Narayanan et al., 2016b	Triticum aestivum	Leaves	DI-MS/MS	ASG	16:0	Heat	-0.391171	0.226555
Narayanan et al., 2016b	Triticum aestivum	Leaves	DI-MS/MS	ASG	16:0	Heat	0.381024	0.22682
Narayanan et al., 2016b	Triticum aestivum	Leaves	DI-MS/MS	ASG	18:3	Heat	-0.0199527	0.222235
Narayanan et al., 2016b	Triticum aestivum	Leaves	DI-MS/MS	ASG	16:0	Heat	0.485834	0.229476
Narayanan et al., 2016b	Triticum aestivum	Leaves	DI-MS/MS	ASG	16:0	Heat	0.434547	0.228669
Narayanan et al., 2016b	Triticum aestivum	Leaves	DI-MS/MS	ASG	16:0	Heat	-0.320531	0.226684
Narayanan et al., 2016b	Triticum aestivum	Leaves	DI-MS/MS	ASG	18:3	Heat	0.018196	0.222235
Narayanan et al., 2016b	Triticum aestivum	Leaves	DI-MS/MS	ASG	16:0	Heat	-0.82947	0.241647
Narayanan et al., 2016b	Triticum aestivum	Leaves	DI-MS/MS	ASG	16:0	Heat	-0.99588	0.251709
Narayanan et al., 2016b	Triticum aestivum	Leaves	DI-MS/MS	ASG	16:0	Heat	-1.0376	0.264725
Narayanan et al., 2016b	Triticum aestivum	Leaves	DI-MS/MS	ASG	18:3	Heat	-0.607742	0.235084
Narayanan et al., 2016b	Triticum aestivum	Leaves	DI-MS/MS	ASG	16:0	Heat	-1.44085	0.286142
Narayanan et al., 2016b	Triticum aestivum	Leaves	DI-MS/MS	ASG	16:0	Heat	-1.17463	0.279174
Narayanan et al., 2016b	Triticum aestivum	Leaves	DI-MS/MS	ASG	16:0	Heat	-0.752973	0.239498
Narayanan et al., 2016b	Triticum aestivum	Leaves	DI-MS/MS	ASG	18:3	Heat	-0.196851	0.223462
Narayanan et al., 2016b	Triticum aestivum	Leaves	DI-MS/MS	ASG	16:0	Heat	-1.04627	0.254255
Narayanan et al., 2016b	Triticum aestivum	Leaves	DI-MS/MS	ASG	16:0	Heat	-1.06202	0.253589
Narayanan et al., 2016b	Triticum aestivum	Leaves	DI-MS/MS	ASG	16:0	Heat	-1.58018	0.327427
Narayanan et al., 2016b	Triticum aestivum	Leaves	DI-MS/MS	ASG	18:3	Heat	-0.736497	0.244786
Narayanan et al., 2016b	Triticum aestivum	Leaves	DI-MS/MS	ASG	16:0	Heat	-2.24546	0.387401
Narayanan et al., 2016b	Triticum aestivum	Leaves	DI-MS/MS	ASG	16:0	Heat	-1.79313	0.339904
Vu et al., 2022	Arabidopsis thaliana	Leaves	DI-MS/MS	ASG	16:0	Cold	2.25077	0.195701
Vu et al., 2022	Arabidopsis thaliana	Leaves	DI-MS/MS	ASG	18:2	Cold	2.22075	0.194075
Vu et al., 2022	Arabidopsis thaliana	Leaves	DI-MS/MS	ASG	18:3	Cold	3.54297	0.30804
Vu et al., 2022	Arabidopsis thaliana	Leaves	DI-MS/MS	ASG	18:4;O	Cold	0.212736	0.118313
Vu et al., 2022	Arabidopsis thaliana	Leaves	DI-MS/MS	ASG	16:0	Cold	2.45584	0.207568
Vu et al., 2022	Arabidopsis thaliana	Leaves	DI-MS/MS	ASG	18:2	Cold	2.12872	0.184289
Vu et al., 2022	Arabidopsis thaliana	Leaves	DI-MS/MS	ASG	18:3	Cold	3.78267	0.367303
Vu et al., 2022	Arabidopsis thaliana	Leaves	DI-MS/MS	ASG	18:4;O	Cold	1.08947	0.145004
Vu et al., 2022	Arabidopsis thaliana	Leaves	DI-MS/MS	ASG	16:0	Cold	0.911862	0.131398
Vu et al., 2022	Arabidopsis thaliana	Leaves	DI-MS/MS	ASG	18:2	Cold	1.82441	0.166616
Vu et al., 2022	Arabidopsis thaliana	Leaves	DI-MS/MS	ASG	18:3	Cold	1.59475	0.155768
Vu et al., 2022	Arabidopsis thaliana	Leaves	DI-MS/MS	ASG	18:4;O	Cold	0.661029	0.125948
Vu et al., 2022	Arabidopsis thaliana	Leaves	DI-MS/MS	ASG	16:0	Cold	-0.899123	0.133398
Vu et al., 2022	Arabidopsis thaliana	Leaves	DI-MS/MS	ASG	18:2	Cold	-0.519866	0.12252
Vu et al., 2022	Arabidopsis thaliana	Leaves	DI-MS/MS	ASG	18:3	Cold	-0.534551	0.123903
Vu et al., 2022	Arabidopsis thaliana	Leaves	DI-MS/MS	ASG	18:4;O	Cold	-0.514682	0.124968
Vu et al., 2022	Arabidopsis thaliana	Leaves	DI-MS/MS	ASG	16:0	Cold	-1.16905	0.150955
Vu et al., 2022	Arabidopsis thaliana	Leaves	DI-MS/MS	ASG	18:2	Cold	-1.09841	0.14823
Vu et al., 2022	Arabidopsis thaliana	Leaves	DI-MS/MS	ASG	18:3	Cold	-1.00515	0.144386
Vu et al., 2022	Arabidopsis thaliana	Leaves	DI-MS/MS	ASG	18:4;O	Cold	-0.0601948	0.117717
Vu et al., 2022	Arabidopsis thaliana	Leaves	DI-MS/MS	ASG	16:0	Cold	-0.501714	0.121632
Vu et al., 2022	Arabidopsis thaliana	Leaves	DI-MS/MS	ASG	18:2	Cold	-0.79369	0.128886
Vu et al., 2022	Arabidopsis thaliana	Leaves	DI-MS/MS	ASG	18:3	Cold	-0.477972	0.121399
Vu et al., 2022	Arabidopsis thaliana	Leaves	DI-MS/MS	ASG	18:4;O	Cold	0.0483411	0.117691
Bohn et al., 2007	Triticum aestivum	Seedlings	GC-MS	ASG		Cold	-2.71191	2.07776
Bohn et al., 2007	Triticum aestivum	Seedlings	GC-MS	ASG		Cold	-4.03701	3.77057
Bohn et al., 2007	Triticum aestivum	Seedlings	GC-MS	ASG		Cold	-2.23933	1.78839
Qian et al., 2023	Arabidopsis thaliana	Germinating seeds	DI-MS/MS	Cer	34:1	Heat	0.461314	0.416915
Qian et al., 2023	Arabidopsis thaliana	Germinating seeds	DI-MS/MS	Cer	38:1	Heat	1.7509	0.595359
Qian et al., 2023	Arabidopsis thaliana	Germinating seeds	DI-MS/MS	Cer	34:1	Heat	0.610059	0.419147
Qian et al., 2023	Arabidopsis thaliana	Germinating seeds	DI-MS/MS	Cer	38:1	Heat	0.576726	0.429797
Qian et al., 2023	Arabidopsis thaliana	Germinating seeds	DI-MS/MS	Cer	34:1	Heat	0.0258534	0.400039
Qian et al., 2023	Arabidopsis thaliana	Germinating seeds	DI-MS/MS	Cer	38:1	Heat	0.266976	0.403763
Yang et al., 2024	Sacha inchi	Leaves	LC-MS	Cer	t17:0_26:0+O	Heat	-5.11922	7.44106
Yang et al., 2024	Sacha inchi	Leaves	LC-MS	Cer	t18:0_23:0+O	Heat	-2.41696	2.45032
Yang et al., 2024	Sacha inchi	Leaves	LC-MS	Cer	t18:0_24:0+O	Heat	-2.68285	2.79599
Yang et al., 2024	Sacha inchi	Leaves	LC-MS	Cer	t18:0_26:0+O	Heat	-1.9873	1.97812
Yang et al., 2024	Sacha inchi	Leaves	LC-MS	Cer	t40:1+O	Heat	-2.72365	1.97263
Yang et al., 2024	Sacha inchi	Leaves	LC-MS	Cer	t41:1+O	Heat	-2.67785	1.91156
Yang et al., 2024	Sacha inchi	Leaves	LC-MS	Cer	t42:1+O	Heat	-3.38866	3.86385
Hu et al., 2023	Triticum aestivum	Leaves	LC-MS/MS	Cer	31:0	Heat	5.16575	5.14381
Hu et al., 2023	Triticum aestivum	Leaves	LC-MS/MS	Cer	40:4	Heat	-1.21508	1.25509
Hu et al., 2023	Triticum aestivum	Leaves	LC-MS/MS	Cer	42:0	Heat	3.58824	2.91848
Hu et al., 2023	Triticum aestivum	Leaves	LC-MS/MS	Cer	31:0	Heat	17.3594	65.8239
Hu et al., 2023	Triticum aestivum	Leaves	LC-MS/MS	Cer	40:4	Heat	-0.0812433	1.00089
Hu et al., 2023	Triticum aestivum	Leaves	LC-MS/MS	Cer	42:0	Heat	0.0838718	1.00089
Zhang et al., 2022	Castor bean	Seedlings	LC-MS/MS	Cer	36:0;4O	Heat	-1.59577	1.31831
Zhang et al., 2022	Castor bean	Seedlings	LC-MS/MS	Cer	38:1;4O	Heat	0.229139	1.00951
Zhang et al., 2022	Castor bean	Seedlings	LC-MS/MS	Cer	40:0;4O	Heat	0.078239	1.00088
Zhang et al., 2022	Castor bean	Seedlings	LC-MS/MS	Cer	40:1;4O	Heat	-0.0190595	1.00005
Zhang et al., 2022	Castor bean	Seedlings	LC-MS/MS	Cer	41:0;4O	Heat	-1.09598	1.19205
Zhang et al., 2022	Castor bean	Seedlings	LC-MS/MS	Cer	41:1;4O	Heat	-3.07849	2.83733
Zhang et al., 2022	Castor bean	Seedlings	LC-MS/MS	Cer	42:0;4O	Heat	0.694463	1.06257
Zhang et al., 2022	Castor bean	Seedlings	LC-MS/MS	Cer	42:1;4O	Heat	-0.285796	1.01178
Zhang et al., 2022	Castor bean	Seedlings	LC-MS/MS	Cer	43:0;4O	Heat	-1.05368	1.13949
Zhang et al., 2022	Castor bean	Seedlings	LC-MS/MS	Cer	43:1;4O	Heat	-2.33264	1.85546
Zhang et al., 2022	Castor bean	Seedlings	LC-MS/MS	Cer	44:0;4O	Heat	0.203452	1.0072
Zhang et al., 2022	Castor bean	Seedlings	LC-MS/MS	Cer	44:1;4O	Heat	-2.47472	1.76916
Zhang et al., 2022	Castor bean	Seedlings	LC-MS/MS	Cer	40:0;3O	Heat	-3.85644	2.85902
Zhang et al., 2022	Castor bean	Seedlings	LC-MS/MS	Cer	40:1;3O	Heat	-3.89912	4.20022
Zhang et al., 2022	Castor bean	Seedlings	LC-MS/MS	Cer	41:0;3O	Heat	-0.29569	1.01315
Zhang et al., 2022	Castor bean	Seedlings	LC-MS/MS	Cer	42:0;3O	Heat	2.40585	2.07034
Zhang et al., 2022	Castor bean	Seedlings	LC-MS/MS	Cer	42:1;3O	Heat	-5.08082	5.4752
Zhang et al., 2022	Castor bean	Seedlings	LC-MS/MS	Cer	43:0;3O	Heat	3.03871	3.28998
Zhang et al., 2022	Castor bean	Seedlings	LC-MS/MS	Cer	43:1;3O	Heat	-4.46724	4.09892
Zhang et al., 2022	Castor bean	Seedlings	LC-MS/MS	Cer	44:0;3O	Heat	2.09554	2.06909
Zhang et al., 2022	Castor bean	Seedlings	LC-MS/MS	Cer	30:1;2O	Heat	-3.98942	2.98944
Zhang et al., 2022	Castor bean	Seedlings	LC-MS/MS	Cer	32:1;2O	Heat	-3.50653	3.268
Zhang et al., 2022	Castor bean	Seedlings	LC-MS/MS	Cer	32:2;2O	Heat	-4.69434	4.16209
Zhang et al., 2022	Castor bean	Seedlings	LC-MS/MS	Cer	32:4;2O	Heat	-2.4289	2.17895
Zhang et al., 2022	Castor bean	Seedlings	LC-MS/MS	Cer	34:1;2O	Heat	-2.12124	1.69215
Zhang et al., 2022	Castor bean	Seedlings	LC-MS/MS	Cer	35:1;2O	Heat	-2.22245	1.91107
Zhang et al., 2020	Arachis hypogaea	Leaves	LC-MS/MS	Cer	d16:1/18:1	Cold	1.92067	0.59778
Zhang et al., 2020	Arachis hypogaea	Leaves	LC-MS/MS	Cer	d16:1/18:1	Cold	0.935017	0.444491
Zhang et al., 2020	Arachis hypogaea	Leaves	LC-MS/MS	Cer	d18:1/16:0	Cold	0.43009	0.409265
Zhang et al., 2020	Arachis hypogaea	Leaves	LC-MS/MS	Cer	d18:1/16:0	Cold	0.450184	0.412662
Zhang et al., 2020	Arachis hypogaea	Leaves	LC-MS/MS	Cer	d18:1/18:0	Cold	-0.790786	0.460282
Zhang et al., 2020	Arachis hypogaea	Leaves	LC-MS/MS	Cer	d18:1/18:0	Cold	3.74082	1.21751
Zhang et al., 2020	Arachis hypogaea	Leaves	LC-MS/MS	Cer	d18:1/20:0	Cold	-0.297461	0.404616
Zhang et al., 2020	Arachis hypogaea	Leaves	LC-MS/MS	Cer	d18:1/20:0	Cold	1.59584	0.536566
Zhang et al., 2020	Arachis hypogaea	Leaves	LC-MS/MS	Cer	d18:1/22:0	Cold	-1.24463	0.490405
Zhang et al., 2020	Arachis hypogaea	Leaves	LC-MS/MS	Cer	d18:1/22:0	Cold	1.13512	0.48493
Zhang et al., 2020	Arachis hypogaea	Leaves	LC-MS/MS	Cer	d18:1/22:1	Cold	-0.663571	0.422089
Zhang et al., 2020	Arachis hypogaea	Leaves	LC-MS/MS	Cer	d18:1/22:1	Cold	-1.00826	0.460297
Zhang et al., 2020	Arachis hypogaea	Leaves	LC-MS/MS	Cer	d18:1/24:0	Cold	-5.07538	1.88495
Zhang et al., 2020	Arachis hypogaea	Leaves	LC-MS/MS	Cer	d18:1/24:0	Cold	9.94488	5.39071
Zhang et al., 2020	Arachis hypogaea	Leaves	LC-MS/MS	Cer	d18:1/24:1	Cold	0.22648	0.402611
Zhang et al., 2020	Arachis hypogaea	Leaves	LC-MS/MS	Cer	d18:1/24:1	Cold	0.735444	0.431288
Zhang et al., 2023	Solanum lycopersicum	Leaves	LC-MS/MS	Cer		Cold	4.54164	4.5065
Zhang et al., 2023	Solanum lycopersicum	Leaves	LC-MS/MS	Cer		Cold	-6.77967	10.4226
Hu et al., 2023	Triticum aestivum	Leaves	LC-MS/MS	CerG2GNAc1	36:1	Heat	-0.157973	1.00336
Hu et al., 2023	Triticum aestivum	Leaves	LC-MS/MS	CerG2GNAc1	42:7	Heat	4.60824	3.78239
Hu et al., 2023	Triticum aestivum	Leaves	LC-MS/MS	CerG2GNAc1	36:1	Heat	2.22601	2.21693
Hu et al., 2023	Triticum aestivum	Leaves	LC-MS/MS	CerG2GNAc1	42:7	Heat	-0.185202	1.00609
Hu et al., 2023	Triticum aestivum	Leaves	LC-MS/MS	CerP	35:1	Heat	-0.646603	1.05365
Hu et al., 2023	Triticum aestivum	Leaves	LC-MS/MS	CerP	40:5	Heat	-1.88711	1.45006
Hu et al., 2023	Triticum aestivum	Leaves	LC-MS/MS	CerP	35:1	Heat	-1.62829	1.58107
Hu et al., 2023	Triticum aestivum	Leaves	LC-MS/MS	CerP	40:5	Heat	0.808803	1.1341
Zhu et al., 2022	Cycas multipinnata	Leaves	LC-MS/MS	CL		Heat	0.463556	0.52191
Zhu et al., 2022	C. panzhihuaensis	Leaves	LC-MS/MS	CL		Heat	1.29785	0.606396
Hu et al., 2023	Triticum aestivum	Leaves	LC-MS/MS	CL	83:9	Heat	0.191332	1.00732
Hu et al., 2023	Triticum aestivum	Leaves	LC-MS/MS	CL	77:17	Heat	0.390503	1.03204
Hu et al., 2023	Triticum aestivum	Leaves	LC-MS/MS	CL	85:13	Heat	0.313843	1.01986
Hu et al., 2023	Triticum aestivum	Leaves	LC-MS/MS	CL	83:9	Heat	-0.487803	1.05541
Hu et al., 2023	Triticum aestivum	Leaves	LC-MS/MS	CL	77:17	Heat	0.0450637	1.00041
Hu et al., 2023	Triticum aestivum	Leaves	LC-MS/MS	CL	85:13	Heat	0.867676	1.13777
Zhang et al., 2020	Arachis hypogaea	Leaves	LC-MS/MS	CL	72:1	Cold	-0.116169	0.401036
Zhang et al., 2020	Arachis hypogaea	Leaves	LC-MS/MS	CL	72:1	Cold	0.846235	0.437678
Zhang et al., 2020	Arachis hypogaea	Leaves	LC-MS/MS	CL	72:8	Cold	-0.738512	0.427515
Zhang et al., 2020	Arachis hypogaea	Leaves	LC-MS/MS	CL	72:8	Cold	0.365532	0.408249
Zhang et al., 2020	Arachis hypogaea	Leaves	LC-MS/MS	CL	72:9	Cold	-0.848122	0.469092
Zhang et al., 2020	Arachis hypogaea	Leaves	LC-MS/MS	CL	72:9	Cold	0.536028	0.4145
Gao et al., 2024	Zea mays	Leaves	LC-MS/MS	CL	72:10	Cold	-0.531473	0.517667
Gao et al., 2024	Zea mays	Leaves	LC-MS/MS	CL	72:10	Cold	-0.27783	0.504824
Gao et al., 2024	Zea mays	Leaves	LC-MS/MS	CL	72:8	Cold	-0.213929	0.503087
Gao et al., 2024	Zea mays	Leaves	LC-MS/MS	CL	72:8	Cold	-0.718996	0.536047
Gao et al., 2024	Zea mays	Leaves	LC-MS/MS	CL	72:8	Cold	-0.336847	0.510765
Gao et al., 2024	Zea mays	Leaves	LC-MS/MS	CL	72:9	Cold	-0.699936	0.53316
Gao et al., 2024	Zea mays	Leaves	LC-MS/MS	CL	72:9	Cold	-0.689337	0.529755
Novitskaya et al., 2000	Solanum lycopersicum	Leaves	TLC/GC	CL		Cold	-2.34891	1.79169
Zoong Lwe et al., 2020	Arachis hypogaea	Flowers	DI-MS/MS	DG	34:3	Heat	-0.586685	0.139273
Zoong Lwe et al., 2020	Arachis hypogaea	Flowers	DI-MS/MS	DG	34:2	Heat	-0.201035	0.134083
Zoong Lwe et al., 2020	Arachis hypogaea	Flowers	DI-MS/MS	DG	34:1	Heat	0.403463	0.136065
Zoong Lwe et al., 2020	Arachis hypogaea	Flowers	DI-MS/MS	DG	36:6	Heat	-0.841715	0.147076
Zoong Lwe et al., 2020	Arachis hypogaea	Flowers	DI-MS/MS	DG	36:5	Heat	-0.395642	0.136729
Zoong Lwe et al., 2020	Arachis hypogaea	Flowers	DI-MS/MS	DG	36:4	Heat	-0.0607799	0.133411
Zoong Lwe et al., 2020	Arachis hypogaea	Flowers	DI-MS/MS	DG	36:4	Heat	-0.236556	0.134553
Zoong Lwe et al., 2020	Arachis hypogaea	Flowers	DI-MS/MS	DG	36:3	Heat	-0.338131	0.135466
Zoong Lwe et al., 2020	Arachis hypogaea	Flowers	DI-MS/MS	DG	36:3	Heat	0.303834	0.135173
Zoong Lwe et al., 2020	Arachis hypogaea	Flowers	DI-MS/MS	DG	34:3	Heat	-0.547041	0.138483
Zoong Lwe et al., 2020	Arachis hypogaea	Flowers	DI-MS/MS	DG	34:2	Heat	-0.179469	0.13393
Zoong Lwe et al., 2020	Arachis hypogaea	Flowers	DI-MS/MS	DG	34:1	Heat	0.331282	0.135172
Zoong Lwe et al., 2020	Arachis hypogaea	Flowers	DI-MS/MS	DG	36:6	Heat	-0.752256	0.144244
Zoong Lwe et al., 2020	Arachis hypogaea	Flowers	DI-MS/MS	DG	36:5	Heat	-0.346321	0.135922
Zoong Lwe et al., 2020	Arachis hypogaea	Flowers	DI-MS/MS	DG	36:4	Heat	0.00240196	0.133333
Zoong Lwe et al., 2020	Arachis hypogaea	Flowers	DI-MS/MS	DG	36:4	Heat	-0.175484	0.134002
Zoong Lwe et al., 2020	Arachis hypogaea	Flowers	DI-MS/MS	DG	36:3	Heat	-0.1805	0.133944
Zoong Lwe et al., 2020	Arachis hypogaea	Flowers	DI-MS/MS	DG	36:3	Heat	0.385784	0.136279
Zoong Lwe et al., 2020	Arachis hypogaea	Flowers	DI-MS/MS	DG	34:3	Heat	-0.627671	0.140132
Zoong Lwe et al., 2020	Arachis hypogaea	Flowers	DI-MS/MS	DG	34:2	Heat	-0.332133	0.13538
Zoong Lwe et al., 2020	Arachis hypogaea	Flowers	DI-MS/MS	DG	34:1	Heat	0.400454	0.136024
Zoong Lwe et al., 2020	Arachis hypogaea	Flowers	DI-MS/MS	DG	36:6	Heat	-0.463915	0.137508
Zoong Lwe et al., 2020	Arachis hypogaea	Flowers	DI-MS/MS	DG	36:5	Heat	-0.360392	0.136151
Zoong Lwe et al., 2020	Arachis hypogaea	Flowers	DI-MS/MS	DG	36:4	Heat	-0.144427	0.133774
Zoong Lwe et al., 2020	Arachis hypogaea	Flowers	DI-MS/MS	DG	36:4	Heat	-0.347877	0.135971
Zoong Lwe et al., 2020	Arachis hypogaea	Flowers	DI-MS/MS	DG	36:3	Heat	0.143407	0.133717
Zoong Lwe et al., 2020	Arachis hypogaea	Flowers	DI-MS/MS	DG	36:3	Heat	0.478933	0.137905
Zoong Lwe et al., 2020	Arachis hypogaea	Flowers	DI-MS/MS	DG	34:3	Heat	-0.843105	0.14561
Zoong Lwe et al., 2020	Arachis hypogaea	Flowers	DI-MS/MS	DG	34:2	Heat	-0.202944	0.134078
Zoong Lwe et al., 2020	Arachis hypogaea	Flowers	DI-MS/MS	DG	34:1	Heat	0.397891	0.135973
Zoong Lwe et al., 2020	Arachis hypogaea	Flowers	DI-MS/MS	DG	36:6	Heat	-1.02049	0.153312
Zoong Lwe et al., 2020	Arachis hypogaea	Flowers	DI-MS/MS	DG	36:5	Heat	-0.458223	0.137641
Zoong Lwe et al., 2020	Arachis hypogaea	Flowers	DI-MS/MS	DG	36:4	Heat	-0.0272359	0.133348
Zoong Lwe et al., 2020	Arachis hypogaea	Flowers	DI-MS/MS	DG	36:4	Heat	-0.262453	0.134778
Zoong Lwe et al., 2020	Arachis hypogaea	Flowers	DI-MS/MS	DG	36:3	Heat	-0.227149	0.134295
Zoong Lwe et al., 2020	Arachis hypogaea	Flowers	DI-MS/MS	DG	36:3	Heat	0.288613	0.134866
Zoong Lwe et al., 2020	Arachis hypogaea	Flowers	DI-MS/MS	DG	34:3	Heat	-0.279774	0.134697
Zoong Lwe et al., 2020	Arachis hypogaea	Flowers	DI-MS/MS	DG	34:2	Heat	0.13315	0.133656
Zoong Lwe et al., 2020	Arachis hypogaea	Flowers	DI-MS/MS	DG	34:1	Heat	0.480194	0.137177
Zoong Lwe et al., 2020	Arachis hypogaea	Flowers	DI-MS/MS	DG	36:6	Heat	-0.357091	0.135825
Zoong Lwe et al., 2020	Arachis hypogaea	Flowers	DI-MS/MS	DG	36:5	Heat	-0.136727	0.133723
Zoong Lwe et al., 2020	Arachis hypogaea	Flowers	DI-MS/MS	DG	36:4	Heat	0.258263	0.134674
Zoong Lwe et al., 2020	Arachis hypogaea	Flowers	DI-MS/MS	DG	36:4	Heat	-0.0615511	0.133414
Zoong Lwe et al., 2020	Arachis hypogaea	Flowers	DI-MS/MS	DG	36:3	Heat	0.206164	0.134112
Zoong Lwe et al., 2020	Arachis hypogaea	Flowers	DI-MS/MS	DG	36:3	Heat	0.401156	0.13635
Zoong Lwe et al., 2020	Arachis hypogaea	Flowers	DI-MS/MS	DG	34:3	Heat	-0.828732	0.145153
Zoong Lwe et al., 2020	Arachis hypogaea	Flowers	DI-MS/MS	DG	34:2	Heat	-0.229136	0.134305
Zoong Lwe et al., 2020	Arachis hypogaea	Flowers	DI-MS/MS	DG	34:1	Heat	0.191585	0.133948
Zoong Lwe et al., 2020	Arachis hypogaea	Flowers	DI-MS/MS	DG	36:6	Heat	-0.749306	0.144158
Zoong Lwe et al., 2020	Arachis hypogaea	Flowers	DI-MS/MS	DG	36:5	Heat	-0.491256	0.138543
Zoong Lwe et al., 2020	Arachis hypogaea	Flowers	DI-MS/MS	DG	36:4	Heat	-0.326667	0.135578
Zoong Lwe et al., 2020	Arachis hypogaea	Flowers	DI-MS/MS	DG	36:4	Heat	-0.433731	0.13742
Zoong Lwe et al., 2020	Arachis hypogaea	Flowers	DI-MS/MS	DG	36:3	Heat	-0.0968725	0.133509
Zoong Lwe et al., 2020	Arachis hypogaea	Flowers	DI-MS/MS	DG	36:3	Heat	0.0254284	0.133346
Zoong Lwe et al., 2020	Arachis hypogaea	Flowers	DI-MS/MS	DG	34:3	Heat	-0.549797	0.13855
Zoong Lwe et al., 2020	Arachis hypogaea	Flowers	DI-MS/MS	DG	34:2	Heat	-0.0456962	0.133372
Zoong Lwe et al., 2020	Arachis hypogaea	Flowers	DI-MS/MS	DG	34:1	Heat	0.395815	0.135962
Zoong Lwe et al., 2020	Arachis hypogaea	Flowers	DI-MS/MS	DG	36:6	Heat	-0.69454	0.14269
Zoong Lwe et al., 2020	Arachis hypogaea	Flowers	DI-MS/MS	DG	36:5	Heat	-0.286209	0.13511
Zoong Lwe et al., 2020	Arachis hypogaea	Flowers	DI-MS/MS	DG	36:4	Heat	0.120356	0.13364
Zoong Lwe et al., 2020	Arachis hypogaea	Flowers	DI-MS/MS	DG	36:4	Heat	-0.169681	0.133961
Zoong Lwe et al., 2020	Arachis hypogaea	Flowers	DI-MS/MS	DG	36:3	Heat	-0.137516	0.133686
Zoong Lwe et al., 2020	Arachis hypogaea	Flowers	DI-MS/MS	DG	36:3	Heat	0.34072	0.135647
Shiva et al., 2020	Arabidopsis thaliana	Leaves	DI-MS/MS	DG	34:3	Heat	-0.838756	1.08996
Shiva et al., 2020	Arabidopsis thaliana	Leaves	DI-MS/MS	DG	36:5	Heat	-1.81431	1.45065
Shiva et al., 2020	Arabidopsis thaliana	Leaves	DI-MS/MS	DG	36:6	Heat	-1.73077	1.37872
Shiva et al., 2020	Arabidopsis thaliana	Leaves	DI-MS/MS	DG	34:3	Heat	-1.78106	1.39744
Shiva et al., 2020	Arabidopsis thaliana	Leaves	DI-MS/MS	DG	36:5	Heat	-4.03105	3.73601
Shiva et al., 2020	Arabidopsis thaliana	Leaves	DI-MS/MS	DG	36:6	Heat	-2.01445	1.56343
Shiva et al., 2020	Arabidopsis thaliana	Leaves	DI-MS/MS	DG	34:3	Heat	-0.523993	1.03455
Shiva et al., 2020	Arabidopsis thaliana	Leaves	DI-MS/MS	DG	36:5	Heat	-1.58201	1.34492
Shiva et al., 2020	Arabidopsis thaliana	Leaves	DI-MS/MS	DG	36:6	Heat	0.278584	1.0154
Shiva et al., 2020	Arabidopsis thaliana	Leaves	DI-MS/MS	DG	34:3	Heat	-0.272677	1.01028
Shiva et al., 2020	Arabidopsis thaliana	Leaves	DI-MS/MS	DG	36:5	Heat	-1.07729	1.15829
Shiva et al., 2020	Arabidopsis thaliana	Leaves	DI-MS/MS	DG	36:6	Heat	0.5283	1.06253
Shiva et al., 2020	Arabidopsis thaliana	Leaves	DI-MS/MS	DG	34:3	Heat	-0.339251	1.01885
Shiva et al., 2020	Arabidopsis thaliana	Leaves	DI-MS/MS	DG	36:5	Heat	-0.868484	1.13433
Shiva et al., 2020	Arabidopsis thaliana	Leaves	DI-MS/MS	DG	36:6	Heat	-0.555744	1.07034
Shiva et al., 2020	Arabidopsis thaliana	Leaves	DI-MS/MS	DG	34:3	Heat	-0.43399	1.02547
Shiva et al., 2020	Arabidopsis thaliana	Leaves	DI-MS/MS	DG	36:5	Heat	-1.14984	1.19846
Shiva et al., 2020	Arabidopsis thaliana	Leaves	DI-MS/MS	DG	36:6	Heat	-0.726872	1.09646
Spivey et al., 2023	Arachis hypogaea	Leaves	DI-MS/MS	DG	34:2	Heat	-0.216379	1.00585
Spivey et al., 2023	Arachis hypogaea	Leaves	DI-MS/MS	DG	34:3	Heat	-2.61476	1.85462
Spivey et al., 2023	Arachis hypogaea	Leaves	DI-MS/MS	DG	36:5	Heat	1.62669	1.33076
Spivey et al., 2023	Arachis hypogaea	Leaves	DI-MS/MS	DG	36:6	Heat	-3.36626	2.41646
Narayanan et al., 2016b	Triticum aestivum	Leaves	DI-MS/MS	DG	34:1	Heat	0.254541	0.224919
Narayanan et al., 2016b	Triticum aestivum	Leaves	DI-MS/MS	DG	34:2	Heat	-0.0372329	0.222263
Narayanan et al., 2016b	Triticum aestivum	Leaves	DI-MS/MS	DG	34:3	Heat	-0.519856	0.229734
Narayanan et al., 2016b	Triticum aestivum	Leaves	DI-MS/MS	DG	36:3	Heat	-0.169135	0.223018
Narayanan et al., 2016b	Triticum aestivum	Leaves	DI-MS/MS	DG	36:4	Heat	0.121952	0.222682
Narayanan et al., 2016b	Triticum aestivum	Leaves	DI-MS/MS	DG	36:5	Heat	-1.18534	0.271017
Narayanan et al., 2016b	Triticum aestivum	Leaves	DI-MS/MS	DG	36:6	Heat	-0.992132	0.262082
Narayanan et al., 2016b	Triticum aestivum	Leaves	DI-MS/MS	DG	34:1	Heat	-0.829003	0.244993
Narayanan et al., 2016b	Triticum aestivum	Leaves	DI-MS/MS	DG	34:2	Heat	1.6962	0.302852
Narayanan et al., 2016b	Triticum aestivum	Leaves	DI-MS/MS	DG	34:3	Heat	-0.680482	0.235323
Narayanan et al., 2016b	Triticum aestivum	Leaves	DI-MS/MS	DG	36:3	Heat	-2.74207	0.537869
Narayanan et al., 2016b	Triticum aestivum	Leaves	DI-MS/MS	DG	36:4	Heat	-1.98005	0.362257
Narayanan et al., 2016b	Triticum aestivum	Leaves	DI-MS/MS	DG	36:5	Heat	-0.562073	0.236022
Narayanan et al., 2016b	Triticum aestivum	Leaves	DI-MS/MS	DG	36:6	Heat	-1.53005	0.335466
Narayanan et al., 2016b	Triticum aestivum	Leaves	DI-MS/MS	DG	34:1	Heat	-0.309172	0.225959
Narayanan et al., 2016b	Triticum aestivum	Leaves	DI-MS/MS	DG	34:2	Heat	-0.55959	0.230921
Narayanan et al., 2016b	Triticum aestivum	Leaves	DI-MS/MS	DG	34:3	Heat	-0.357267	0.225776
Narayanan et al., 2016b	Triticum aestivum	Leaves	DI-MS/MS	DG	36:3	Heat	0.162865	0.222959
Narayanan et al., 2016b	Triticum aestivum	Leaves	DI-MS/MS	DG	36:4	Heat	-0.0286916	0.222245
Narayanan et al., 2016b	Triticum aestivum	Leaves	DI-MS/MS	DG	36:5	Heat	-0.008027	0.222224
Narayanan et al., 2016b	Triticum aestivum	Leaves	DI-MS/MS	DG	36:6	Heat	-0.0481986	0.22229
Narayanan et al., 2016b	Triticum aestivum	Leaves	DI-MS/MS	DG	34:1	Heat	-0.249922	0.224161
Narayanan et al., 2016b	Triticum aestivum	Leaves	DI-MS/MS	DG	34:2	Heat	1.47789	0.282968
Narayanan et al., 2016b	Triticum aestivum	Leaves	DI-MS/MS	DG	34:3	Heat	0.288852	0.225029
Narayanan et al., 2016b	Triticum aestivum	Leaves	DI-MS/MS	DG	36:3	Heat	-0.626412	0.236964
Narayanan et al., 2016b	Triticum aestivum	Leaves	DI-MS/MS	DG	36:4	Heat	-0.759876	0.239851
Narayanan et al., 2016b	Triticum aestivum	Leaves	DI-MS/MS	DG	36:5	Heat	0.533662	0.231545
Narayanan et al., 2016b	Triticum aestivum	Leaves	DI-MS/MS	DG	36:6	Heat	-0.215724	0.224148
Narayanan et al., 2016b	Triticum aestivum	Leaves	DI-MS/MS	DG	34:1	Heat	0.499957	0.231332
Narayanan et al., 2016b	Triticum aestivum	Leaves	DI-MS/MS	DG	34:2	Heat	0.435604	0.227843
Narayanan et al., 2016b	Triticum aestivum	Leaves	DI-MS/MS	DG	34:3	Heat	0.0663309	0.222345
Narayanan et al., 2016b	Triticum aestivum	Leaves	DI-MS/MS	DG	36:3	Heat	-0.532993	0.230488
Narayanan et al., 2016b	Triticum aestivum	Leaves	DI-MS/MS	DG	36:4	Heat	-0.0328221	0.22226
Narayanan et al., 2016b	Triticum aestivum	Leaves	DI-MS/MS	DG	36:5	Heat	-1.15566	0.261094
Narayanan et al., 2016b	Triticum aestivum	Leaves	DI-MS/MS	DG	36:6	Heat	-1.07227	0.260411
Narayanan et al., 2016b	Triticum aestivum	Leaves	DI-MS/MS	DG	34:1	Heat	-0.541553	0.231635
Narayanan et al., 2016b	Triticum aestivum	Leaves	DI-MS/MS	DG	34:2	Heat	2.36886	0.378212
Narayanan et al., 2016b	Triticum aestivum	Leaves	DI-MS/MS	DG	34:3	Heat	-0.850088	0.243435
Narayanan et al., 2016b	Triticum aestivum	Leaves	DI-MS/MS	DG	36:3	Heat	-2.29642	0.485827
Narayanan et al., 2016b	Triticum aestivum	Leaves	DI-MS/MS	DG	36:4	Heat	-1.84335	0.369991
Narayanan et al., 2016b	Triticum aestivum	Leaves	DI-MS/MS	DG	36:5	Heat	-0.211802	0.224097
Narayanan et al., 2016b	Triticum aestivum	Leaves	DI-MS/MS	DG	36:6	Heat	-1.77984	0.376088
Narayanan et al., 2016b	Triticum aestivum	Leaves	DI-MS/MS	DG	34:1	Heat	-0.859619	0.247814
Narayanan et al., 2016b	Triticum aestivum	Leaves	DI-MS/MS	DG	34:2	Heat	0.344177	0.227599
Narayanan et al., 2016b	Triticum aestivum	Leaves	DI-MS/MS	DG	34:3	Heat	-1.25206	0.266054
Narayanan et al., 2016b	Triticum aestivum	Leaves	DI-MS/MS	DG	36:3	Heat	0.123609	0.222766
Narayanan et al., 2016b	Triticum aestivum	Leaves	DI-MS/MS	DG	36:4	Heat	0.0218172	0.222237
Narayanan et al., 2016b	Triticum aestivum	Leaves	DI-MS/MS	DG	36:5	Heat	0.371976	0.22609
Narayanan et al., 2016b	Triticum aestivum	Leaves	DI-MS/MS	DG	36:6	Heat	-0.610381	0.233185
Narayanan et al., 2016b	Triticum aestivum	Leaves	DI-MS/MS	DG	34:1	Heat	0.050634	0.222315
Narayanan et al., 2016b	Triticum aestivum	Leaves	DI-MS/MS	DG	34:2	Heat	0.410078	0.2274
Narayanan et al., 2016b	Triticum aestivum	Leaves	DI-MS/MS	DG	34:3	Heat	0.114882	0.222591
Narayanan et al., 2016b	Triticum aestivum	Leaves	DI-MS/MS	DG	36:3	Heat	0.369603	0.226054
Narayanan et al., 2016b	Triticum aestivum	Leaves	DI-MS/MS	DG	36:4	Heat	0.0294224	0.222256
Narayanan et al., 2016b	Triticum aestivum	Leaves	DI-MS/MS	DG	36:5	Heat	0.172065	0.223069
Narayanan et al., 2016b	Triticum aestivum	Leaves	DI-MS/MS	DG	36:6	Heat	0.272697	0.22437
Narayanan et al., 2016b	Triticum aestivum	Leaves	DI-MS/MS	DG	34:1	Heat	0.270807	0.224648
Narayanan et al., 2016b	Triticum aestivum	Leaves	DI-MS/MS	DG	34:2	Heat	0.281025	0.226233
Narayanan et al., 2016b	Triticum aestivum	Leaves	DI-MS/MS	DG	34:3	Heat	-0.933999	0.249059
Narayanan et al., 2016b	Triticum aestivum	Leaves	DI-MS/MS	DG	36:3	Heat	0.0273827	0.222249
Narayanan et al., 2016b	Triticum aestivum	Leaves	DI-MS/MS	DG	36:4	Heat	0.918668	0.247757
Narayanan et al., 2016b	Triticum aestivum	Leaves	DI-MS/MS	DG	36:5	Heat	-0.858925	0.254234
Narayanan et al., 2016b	Triticum aestivum	Leaves	DI-MS/MS	DG	36:6	Heat	-1.31704	0.300816
Narayanan et al., 2016b	Triticum aestivum	Leaves	DI-MS/MS	DG	34:1	Heat	-0.795691	0.239824
Narayanan et al., 2016b	Triticum aestivum	Leaves	DI-MS/MS	DG	34:2	Heat	0.386558	0.226931
Narayanan et al., 2016b	Triticum aestivum	Leaves	DI-MS/MS	DG	34:3	Heat	-0.177018	0.223111
Narayanan et al., 2016b	Triticum aestivum	Leaves	DI-MS/MS	DG	36:3	Heat	-1.05981	0.25373
Narayanan et al., 2016b	Triticum aestivum	Leaves	DI-MS/MS	DG	36:4	Heat	-1.64983	0.314212
Narayanan et al., 2016b	Triticum aestivum	Leaves	DI-MS/MS	DG	36:5	Heat	-1.52958	0.29213
Narayanan et al., 2016b	Triticum aestivum	Leaves	DI-MS/MS	DG	36:6	Heat	-1.91668	0.324269
Narayanan et al., 2016b	Triticum aestivum	Leaves	DI-MS/MS	DG	34:1	Heat	0.572713	0.234973
Narayanan et al., 2016b	Triticum aestivum	Leaves	DI-MS/MS	DG	34:2	Heat	0.596789	0.239261
Narayanan et al., 2016b	Triticum aestivum	Leaves	DI-MS/MS	DG	34:3	Heat	-0.269896	0.224337
Narayanan et al., 2016b	Triticum aestivum	Leaves	DI-MS/MS	DG	36:3	Heat	0.273163	0.224296
Narayanan et al., 2016b	Triticum aestivum	Leaves	DI-MS/MS	DG	36:4	Heat	0.229185	0.224194
Narayanan et al., 2016b	Triticum aestivum	Leaves	DI-MS/MS	DG	36:5	Heat	-0.536096	0.237315
Narayanan et al., 2016b	Triticum aestivum	Leaves	DI-MS/MS	DG	36:6	Heat	-1.13546	0.279339
Narayanan et al., 2016b	Triticum aestivum	Leaves	DI-MS/MS	DG	34:1	Heat	-0.456328	0.228364
Narayanan et al., 2016b	Triticum aestivum	Leaves	DI-MS/MS	DG	34:2	Heat	1.70548	0.332698
Narayanan et al., 2016b	Triticum aestivum	Leaves	DI-MS/MS	DG	34:3	Heat	0.256009	0.22409
Narayanan et al., 2016b	Triticum aestivum	Leaves	DI-MS/MS	DG	36:3	Heat	-0.957129	0.250984
Narayanan et al., 2016b	Triticum aestivum	Leaves	DI-MS/MS	DG	36:4	Heat	-1.05199	0.258516
Narayanan et al., 2016b	Triticum aestivum	Leaves	DI-MS/MS	DG	36:5	Heat	1.02655	0.258139
Narayanan et al., 2016b	Triticum aestivum	Leaves	DI-MS/MS	DG	36:6	Heat	-0.791816	0.248209
Tang et al., 2016	Arabidopsis thaliana	Leaves	DI-MS/MS	DG		Heat	-0.156378	1.00367
Tang et al., 2016	Arabis paniculata	Leaves	DI-MS/MS	DG		Heat	-1.33665	1.39148
Tang et al., 2016	Arabidopsis thaliana	Leaves	DI-MS/MS	DG		Heat	0.795452	1.15569
Tang et al., 2016	Arabis paniculata	Leaves	DI-MS/MS	DG		Heat	-1.92566	1.55042
Tang et al., 2016	Arabidopsis thaliana	Leaves	DI-MS/MS	DG		Heat	1.99497	1.9229
Tang et al., 2016	Arabis paniculata	Leaves	DI-MS/MS	DG		Heat	-2.71645	2.76207
Tang et al., 2016	Arabidopsis thaliana	Leaves	DI-MS/MS	DG		Heat	1.75584	1.71334
Tang et al., 2016	Arabis paniculata	Leaves	DI-MS/MS	DG		Heat	-2.22873	1.62153
Tang et al., 2016	Arabidopsis thaliana	Leaves	DI-MS/MS	DG		Heat	-0.29036	1.01775
Tang et al., 2016	Arabis paniculata	Leaves	DI-MS/MS	DG		Heat	-0.0663752	1.00072
Tang et al., 2016	Arabidopsis thaliana	Leaves	DI-MS/MS	DG		Heat	1.37483	1.34237
Tang et al., 2016	Arabis paniculata	Leaves	DI-MS/MS	DG		Heat	-0.352446	1.01628
Tang et al., 2016	Arabidopsis thaliana	Leaves	DI-MS/MS	DG		Heat	1.64004	1.45725
Tang et al., 2016	Arabis paniculata	Leaves	DI-MS/MS	DG		Heat	0.437875	1.03567
Tang et al., 2016	Arabidopsis thaliana	Leaves	DI-MS/MS	DG		Heat	-0.580721	1.04616
Tang et al., 2016	Arabis paniculata	Leaves	DI-MS/MS	DG		Heat	-0.0964039	1.00184
Qian et al., 2023	Arabidopsis thaliana	Germinating seeds	DI-MS/MS	DG	30:9	Heat	2.1935	0.687131
Qian et al., 2023	Arabidopsis thaliana	Germinating seeds	DI-MS/MS	DG	32:0	Heat	4.70956	1.55913
Qian et al., 2023	Arabidopsis thaliana	Germinating seeds	DI-MS/MS	DG	32:1	Heat	1.25866	0.48903
Qian et al., 2023	Arabidopsis thaliana	Germinating seeds	DI-MS/MS	DG	34:0	Heat	3.96712	1.39678
Qian et al., 2023	Arabidopsis thaliana	Germinating seeds	DI-MS/MS	DG	34:1	Heat	3.16813	1.12898
Qian et al., 2023	Arabidopsis thaliana	Germinating seeds	DI-MS/MS	DG	34:2	Heat	2.58979	0.888462
Qian et al., 2023	Arabidopsis thaliana	Germinating seeds	DI-MS/MS	DG	34:3	Heat	1.05607	0.48468
Qian et al., 2023	Arabidopsis thaliana	Germinating seeds	DI-MS/MS	DG	34:4	Heat	1.51339	0.515528
Qian et al., 2023	Arabidopsis thaliana	Germinating seeds	DI-MS/MS	DG	34:5	Heat	-0.193574	0.401915
Qian et al., 2023	Arabidopsis thaliana	Germinating seeds	DI-MS/MS	DG	34:6	Heat	0.584852	0.417176
Qian et al., 2023	Arabidopsis thaliana	Germinating seeds	DI-MS/MS	DG	36:0	Heat	6.71754	2.95912
Qian et al., 2023	Arabidopsis thaliana	Germinating seeds	DI-MS/MS	DG	36:1	Heat	2.26382	0.664923
Qian et al., 2023	Arabidopsis thaliana	Germinating seeds	DI-MS/MS	DG	36:2	Heat	2.50106	0.833554
Qian et al., 2023	Arabidopsis thaliana	Germinating seeds	DI-MS/MS	DG	36:3	Heat	2.40844	0.892062
Qian et al., 2023	Arabidopsis thaliana	Germinating seeds	DI-MS/MS	DG	36:4	Heat	0.91066	0.441472
Qian et al., 2023	Arabidopsis thaliana	Germinating seeds	DI-MS/MS	DG	36:5	Heat	1.38651	0.543096
Qian et al., 2023	Arabidopsis thaliana	Germinating seeds	DI-MS/MS	DG	40:1	Heat	2.31573	0.681553
Qian et al., 2023	Arabidopsis thaliana	Germinating seeds	DI-MS/MS	DG	40:2	Heat	1.41745	0.502194
Qian et al., 2023	Arabidopsis thaliana	Germinating seeds	DI-MS/MS	DG	40:3	Heat	0.539432	0.416653
Qian et al., 2023	Arabidopsis thaliana	Germinating seeds	DI-MS/MS	DG	30:9	Heat	-2.52697	0.732235
Qian et al., 2023	Arabidopsis thaliana	Germinating seeds	DI-MS/MS	DG	32:0	Heat	0.208587	0.404207
Qian et al., 2023	Arabidopsis thaliana	Germinating seeds	DI-MS/MS	DG	32:1	Heat	0.530751	0.426373
Qian et al., 2023	Arabidopsis thaliana	Germinating seeds	DI-MS/MS	DG	34:0	Heat	-0.634437	0.437669
Qian et al., 2023	Arabidopsis thaliana	Germinating seeds	DI-MS/MS	DG	34:1	Heat	0.585464	0.434213
Qian et al., 2023	Arabidopsis thaliana	Germinating seeds	DI-MS/MS	DG	34:2	Heat	0.373997	0.413937
Qian et al., 2023	Arabidopsis thaliana	Germinating seeds	DI-MS/MS	DG	34:3	Heat	-0.00567187	0.400003
Qian et al., 2023	Arabidopsis thaliana	Germinating seeds	DI-MS/MS	DG	34:4	Heat	-0.188986	0.403435
Qian et al., 2023	Arabidopsis thaliana	Germinating seeds	DI-MS/MS	DG	34:5	Heat	-0.834762	0.435112
Qian et al., 2023	Arabidopsis thaliana	Germinating seeds	DI-MS/MS	DG	34:6	Heat	0.0154756	0.400013
Qian et al., 2023	Arabidopsis thaliana	Germinating seeds	DI-MS/MS	DG	36:0	Heat	-0.416907	0.416326
Qian et al., 2023	Arabidopsis thaliana	Germinating seeds	DI-MS/MS	DG	36:1	Heat	0.674304	0.445241
Qian et al., 2023	Arabidopsis thaliana	Germinating seeds	DI-MS/MS	DG	36:2	Heat	0.525068	0.427521
Qian et al., 2023	Arabidopsis thaliana	Germinating seeds	DI-MS/MS	DG	36:3	Heat	0.539722	0.429103
Qian et al., 2023	Arabidopsis thaliana	Germinating seeds	DI-MS/MS	DG	36:4	Heat	0.288753	0.408291
Qian et al., 2023	Arabidopsis thaliana	Germinating seeds	DI-MS/MS	DG	36:5	Heat	0.0727821	0.400528
Qian et al., 2023	Arabidopsis thaliana	Germinating seeds	DI-MS/MS	DG	40:1	Heat	-2.62408	0.820488
Qian et al., 2023	Arabidopsis thaliana	Germinating seeds	DI-MS/MS	DG	40:2	Heat	-2.33758	0.892756
Qian et al., 2023	Arabidopsis thaliana	Germinating seeds	DI-MS/MS	DG	40:3	Heat	-1.97159	0.75901
Qian et al., 2023	Arabidopsis thaliana	Germinating seeds	DI-MS/MS	DG	30:9	Heat	-3.72593	1.10449
Qian et al., 2023	Arabidopsis thaliana	Germinating seeds	DI-MS/MS	DG	32:0	Heat	-0.828364	0.449676
Qian et al., 2023	Arabidopsis thaliana	Germinating seeds	DI-MS/MS	DG	32:1	Heat	0.108575	0.400896
Qian et al., 2023	Arabidopsis thaliana	Germinating seeds	DI-MS/MS	DG	34:0	Heat	-3.54221	1.12598
Qian et al., 2023	Arabidopsis thaliana	Germinating seeds	DI-MS/MS	DG	34:1	Heat	0.570675	0.4316
Qian et al., 2023	Arabidopsis thaliana	Germinating seeds	DI-MS/MS	DG	34:2	Heat	-0.702982	0.447258
Qian et al., 2023	Arabidopsis thaliana	Germinating seeds	DI-MS/MS	DG	34:3	Heat	-1.61151	0.6483
Qian et al., 2023	Arabidopsis thaliana	Germinating seeds	DI-MS/MS	DG	34:4	Heat	-1.87255	0.620887
Qian et al., 2023	Arabidopsis thaliana	Germinating seeds	DI-MS/MS	DG	34:5	Heat	-0.079845	0.40032
Qian et al., 2023	Arabidopsis thaliana	Germinating seeds	DI-MS/MS	DG	34:6	Heat	-0.458928	0.411303
Qian et al., 2023	Arabidopsis thaliana	Germinating seeds	DI-MS/MS	DG	36:0	Heat	-3.83422	1.19249
Qian et al., 2023	Arabidopsis thaliana	Germinating seeds	DI-MS/MS	DG	36:1	Heat	0.85635	0.46636
Qian et al., 2023	Arabidopsis thaliana	Germinating seeds	DI-MS/MS	DG	36:2	Heat	0.167487	0.402741
Qian et al., 2023	Arabidopsis thaliana	Germinating seeds	DI-MS/MS	DG	36:3	Heat	0.209509	0.40434
Qian et al., 2023	Arabidopsis thaliana	Germinating seeds	DI-MS/MS	DG	36:4	Heat	-0.497914	0.423169
Qian et al., 2023	Arabidopsis thaliana	Germinating seeds	DI-MS/MS	DG	36:5	Heat	-1.03132	0.503175
Qian et al., 2023	Arabidopsis thaliana	Germinating seeds	DI-MS/MS	DG	40:1	Heat	-3.42448	1.00113
Qian et al., 2023	Arabidopsis thaliana	Germinating seeds	DI-MS/MS	DG	40:2	Heat	-5.12689	2.2327
Qian et al., 2023	Arabidopsis thaliana	Germinating seeds	DI-MS/MS	DG	40:3	Heat	-5.02921	2.23076
Vu et al., 2022	Arabidopsis thaliana	Leaves	DI-MS/MS	DG	34:3	Cold	0.803752	0.132413
Vu et al., 2022	Arabidopsis thaliana	Leaves	DI-MS/MS	DG	34:4	Cold	1.87407	0.191265
Vu et al., 2022	Arabidopsis thaliana	Leaves	DI-MS/MS	DG	36:5	Cold	1.02578	0.141207
Vu et al., 2022	Arabidopsis thaliana	Leaves	DI-MS/MS	DG	36:6	Cold	2.53607	0.30646
Vu et al., 2022	Arabidopsis thaliana	Leaves	DI-MS/MS	DG	36:4	Cold	0.311817	0.119213
Vu et al., 2022	Arabidopsis thaliana	Leaves	DI-MS/MS	DG	36:6	Cold	1.85397	0.205663
Vu et al., 2022	Arabidopsis thaliana	Leaves	DI-MS/MS	DG	34:3	Cold	1.09939	0.136931
Vu et al., 2022	Arabidopsis thaliana	Leaves	DI-MS/MS	DG	34:4	Cold	1.09445	0.136142
Vu et al., 2022	Arabidopsis thaliana	Leaves	DI-MS/MS	DG	36:5	Cold	1.36325	0.146708
Vu et al., 2022	Arabidopsis thaliana	Leaves	DI-MS/MS	DG	36:6	Cold	0.900726	0.135326
Vu et al., 2022	Arabidopsis thaliana	Leaves	DI-MS/MS	DG	36:4	Cold	1.42371	0.152007
Vu et al., 2022	Arabidopsis thaliana	Leaves	DI-MS/MS	DG	36:6	Cold	1.00068	0.132718
Liu et al., 2020	Panax notoginseng	Leaves	DI-MS/MS	DG		Cold	0.996852	0.56264
Yang et al., 2024	Sacha inchi	Leaves	LC-MS	DG	34:1	Heat	-3.58397	4.04141
Yang et al., 2024	Sacha inchi	Leaves	LC-MS	DG	30:0e	Heat	-4.86561	6.91853
Higashi et al., 2015	Arabidopsis thaliana	Shoots	LC-MS	DG	34:1	Heat	-2.11167	1.15927
Higashi et al., 2015	Arabidopsis thaliana	Shoots	LC-MS	DG	34:2	Heat	-4.26622	2.32513
Higashi et al., 2015	Arabidopsis thaliana	Shoots	LC-MS	DG	34:3	Heat	-2.76767	1.36441
Higashi et al., 2015	Arabidopsis thaliana	Shoots	LC-MS	DG	36:2	Heat	0.538929	0.690922
Higashi et al., 2015	Arabidopsis thaliana	Shoots	LC-MS	DG	36:3	Heat	-3.41588	2.07837
Higashi et al., 2015	Arabidopsis thaliana	Shoots	LC-MS	DG	36:4	Heat	-5.50677	3.37351
Higashi et al., 2015	Arabidopsis thaliana	Shoots	LC-MS	DG	36:5	Heat	-13.2072	24.7636
Higashi et al., 2015	Arabidopsis thaliana	Shoots	LC-MS	DG	36:6	Heat	-3.33567	1.59535
Higashi et al., 2015	Arabidopsis thaliana	Shoots	LC-MS	DG	34:1	Heat	0.660455	0.728691
Higashi et al., 2015	Arabidopsis thaliana	Shoots	LC-MS	DG	34:2	Heat	-8.37375	7.07689
Higashi et al., 2015	Arabidopsis thaliana	Shoots	LC-MS	DG	34:3	Heat	-4.70425	3.2983
Higashi et al., 2015	Arabidopsis thaliana	Shoots	LC-MS	DG	36:2	Heat	2.17277	1.32303
Higashi et al., 2015	Arabidopsis thaliana	Shoots	LC-MS	DG	36:3	Heat	-0.955664	0.760145
Higashi et al., 2015	Arabidopsis thaliana	Shoots	LC-MS	DG	36:4	Heat	-6.21327	3.90654
Higashi et al., 2015	Arabidopsis thaliana	Shoots	LC-MS	DG	36:5	Heat	-4.02242	3.26656
Higashi et al., 2015	Arabidopsis thaliana	Shoots	LC-MS	DG	36:6	Heat	2.78702	1.64136
Higashi et al., 2015	Arabidopsis thaliana	Shoots	LC-MS	DG	34:1	Heat	2.77876	1.49414
Higashi et al., 2015	Arabidopsis thaliana	Shoots	LC-MS	DG	34:2	Heat	-15.2819	20.2372
Higashi et al., 2015	Arabidopsis thaliana	Shoots	LC-MS	DG	34:3	Heat	-5.8416	3.59977
Higashi et al., 2015	Arabidopsis thaliana	Shoots	LC-MS	DG	36:2	Heat	-2.71246	1.58104
Higashi et al., 2015	Arabidopsis thaliana	Shoots	LC-MS	DG	36:3	Heat	-2.17732	1.10604
Higashi et al., 2015	Arabidopsis thaliana	Shoots	LC-MS	DG	36:4	Heat	-8.53171	7.14357
Higashi et al., 2015	Arabidopsis thaliana	Shoots	LC-MS	DG	36:5	Heat	1.70363	1.14118
Higashi et al., 2015	Arabidopsis thaliana	Shoots	LC-MS	DG	36:6	Heat	8.7378	12.2678
Higashi et al., 2015	Arabidopsis thaliana	Shoots	LC-MS	DG	34:1	Heat	2.15577	1.21537
Higashi et al., 2015	Arabidopsis thaliana	Shoots	LC-MS	DG	34:2	Heat	-1.10511	0.82699
Higashi et al., 2015	Arabidopsis thaliana	Shoots	LC-MS	DG	34:3	Heat	-1.12973	0.851744
Higashi et al., 2015	Arabidopsis thaliana	Shoots	LC-MS	DG	36:2	Heat	0.6479	0.702518
Higashi et al., 2015	Arabidopsis thaliana	Shoots	LC-MS	DG	36:3	Heat	-4.40506	3.16154
Higashi et al., 2015	Arabidopsis thaliana	Shoots	LC-MS	DG	36:4	Heat	-14.6239	31.246
Higashi et al., 2015	Arabidopsis thaliana	Shoots	LC-MS	DG	36:5	Heat	-10.6957	10.2122
Higashi et al., 2015	Arabidopsis thaliana	Shoots	LC-MS	DG	36:6	Heat	-1.82215	0.99849
Higashi et al., 2015	Arabidopsis thaliana	Shoots	LC-MS	DG	34:1	Heat	5.20271	2.97628
Higashi et al., 2015	Arabidopsis thaliana	Shoots	LC-MS	DG	34:2	Heat	-0.198707	0.670803
Higashi et al., 2015	Arabidopsis thaliana	Shoots	LC-MS	DG	34:3	Heat	1.02391	0.76467
Higashi et al., 2015	Arabidopsis thaliana	Shoots	LC-MS	DG	36:2	Heat	2.53535	1.21189
Higashi et al., 2015	Arabidopsis thaliana	Shoots	LC-MS	DG	36:3	Heat	-4.05391	2.23812
Higashi et al., 2015	Arabidopsis thaliana	Shoots	LC-MS	DG	36:4	Heat	-10.2558	9.45187
Higashi et al., 2015	Arabidopsis thaliana	Shoots	LC-MS	DG	36:5	Heat	-1.62029	1.03254
Higashi et al., 2015	Arabidopsis thaliana	Shoots	LC-MS	DG	36:6	Heat	2.77216	1.74604
Higashi et al., 2015	Arabidopsis thaliana	Shoots	LC-MS	DG	34:1	Heat	8.95358	11.2779
Higashi et al., 2015	Arabidopsis thaliana	Shoots	LC-MS	DG	34:2	Heat	-0.376807	0.68116
Higashi et al., 2015	Arabidopsis thaliana	Shoots	LC-MS	DG	34:3	Heat	5.19574	2.92247
Higashi et al., 2015	Arabidopsis thaliana	Shoots	LC-MS	DG	36:2	Heat	-2.43462	1.17875
Higashi et al., 2015	Arabidopsis thaliana	Shoots	LC-MS	DG	36:3	Heat	0.625539	0.714854
Higashi et al., 2015	Arabidopsis thaliana	Shoots	LC-MS	DG	36:4	Heat	-0.657137	0.7311
Higashi et al., 2015	Arabidopsis thaliana	Shoots	LC-MS	DG	36:5	Heat	4.16236	3.49886
Higashi et al., 2015	Arabidopsis thaliana	Shoots	LC-MS	DG	36:6	Heat	5.84286	6.28236
Chen et al., 2023	Arabidopsis thaliana	Flowers	LC-MS/MS	DG	34:2	Heat	6.17637	3.8791
Chen et al., 2023	Arabidopsis thaliana	Flowers	LC-MS/MS	DG	34:3	Heat	3.19703	1.98293
Chen et al., 2023	Arabidopsis thaliana	Flowers	LC-MS/MS	DG	34:3	Heat	-5.20528	3.53709
Chen et al., 2023	Arabidopsis thaliana	Flowers	LC-MS/MS	DG	34:4	Heat	3.21219	2.38359
Chen et al., 2023	Arabidopsis thaliana	Flowers	LC-MS/MS	DG	36:5	Heat	-9.11347	12.5538
Chen et al., 2023	Arabidopsis thaliana	Flowers	LC-MS/MS	DG	36:6	Heat	2.09886	1.05589
Zhu et al., 2022	Cycas multipinnata	Leaves	LC-MS/MS	DG		Heat	2.50384	1.10146
Zhu et al., 2022	C. panzhihuaensis	Leaves	LC-MS/MS	DG		Heat	3.20222	1.69917
Mueller et al., 2017	Arabidopsis thaliana	Seedlings	LC-MS/MS	DG	36:6	Heat	0.990193	0.750024
Mueller et al., 2017	Arabidopsis thaliana	Seedlings	LC-MS/MS	DG	36:5	Heat	-0.495909	0.689051
Mueller et al., 2017	Arabidopsis thaliana	Seedlings	LC-MS/MS	DG	36:4	Heat	-0.643814	0.708223
Mueller et al., 2017	Arabidopsis thaliana	Seedlings	LC-MS/MS	DG	36:3	Heat	-0.456225	0.693107
Mueller et al., 2017	Arabidopsis thaliana	Seedlings	LC-MS/MS	DG	36:2	Heat	-0.361262	0.684981
Mueller et al., 2017	Arabidopsis thaliana	Seedlings	LC-MS/MS	DG	34:3	Heat	-0.38189	0.678898
Mueller et al., 2017	Arabidopsis thaliana	Seedlings	LC-MS/MS	DG	34:2	Heat	-0.58928	0.710005
Mueller et al., 2017	Arabidopsis thaliana	Seedlings	LC-MS/MS	DG	36:6	Heat	4.10611	3.47046
Mueller et al., 2017	Arabidopsis thaliana	Seedlings	LC-MS/MS	DG	36:5	Heat	3.93512	3.02024
Mueller et al., 2017	Arabidopsis thaliana	Seedlings	LC-MS/MS	DG	36:4	Heat	1.95319	1.04563
Mueller et al., 2017	Arabidopsis thaliana	Seedlings	LC-MS/MS	DG	36:3	Heat	0.918135	0.73788
Mueller et al., 2017	Arabidopsis thaliana	Seedlings	LC-MS/MS	DG	36:2	Heat	-2.72563	1.37733
Mueller et al., 2017	Arabidopsis thaliana	Seedlings	LC-MS/MS	DG	34:3	Heat	1.81622	0.941554
Mueller et al., 2017	Arabidopsis thaliana	Seedlings	LC-MS/MS	DG	34:2	Heat	-0.569047	0.707511
Zhang et al., 2022	Castor bean	Seedlings	LC-MS/MS	DG	32:0	Heat	2.04524	1.52322
Zhang et al., 2022	Castor bean	Seedlings	LC-MS/MS	DG	32:2	Heat	1.29467	1.41356
Zhang et al., 2022	Castor bean	Seedlings	LC-MS/MS	DG	32:3	Heat	7.96517	9.90206
Zhang et al., 2022	Castor bean	Seedlings	LC-MS/MS	DG	33:2	Heat	0.51736	1.0654
Zhang et al., 2022	Castor bean	Seedlings	LC-MS/MS	DG	33:3	Heat	0.696366	1.118
Zhang et al., 2022	Castor bean	Seedlings	LC-MS/MS	DG	34:1	Heat	1.67595	1.67076
Zhang et al., 2022	Castor bean	Seedlings	LC-MS/MS	DG	34:2	Heat	-4.75594	5.32131
Zhang et al., 2022	Castor bean	Seedlings	LC-MS/MS	DG	34:3	Heat	0.263575	1.0104
Zhang et al., 2022	Castor bean	Seedlings	LC-MS/MS	DG	34:4	Heat	0.0274964	1.00013
Zhang et al., 2022	Castor bean	Seedlings	LC-MS/MS	DG	35:2	Heat	-0.417567	1.02206
Zhang et al., 2022	Castor bean	Seedlings	LC-MS/MS	DG	35:3	Heat	-1.36057	1.23241
Zhang et al., 2022	Castor bean	Seedlings	LC-MS/MS	DG	36:1	Heat	2.39336	2.23025
Zhang et al., 2022	Castor bean	Seedlings	LC-MS/MS	DG	36:2	Heat	8.1678	17.5874
Zhang et al., 2022	Castor bean	Seedlings	LC-MS/MS	DG	36:3	Heat	10.2569	24.1979
Zhang et al., 2022	Castor bean	Seedlings	LC-MS/MS	DG	36:4	Heat	2.38711	2.40173
Zhang et al., 2022	Castor bean	Seedlings	LC-MS/MS	DG	36:5	Heat	5.87749	7.58147
Zhang et al., 2022	Castor bean	Seedlings	LC-MS/MS	DG	36:6	Heat	10.694	17.5329
Liu et al., 2022	Oryza sativa	Leaves	LC-MS/MS	DG		Cold	4.12329	4.68421
Liu et al., 2022	Oryza sativa	Leaves	LC-MS/MS	DG		Cold	8.06298	14.9511
Zhang et al., 2020	Arachis hypogaea	Leaves	LC-MS/MS	DG	32:0	Cold	0.83815	0.449301
Zhang et al., 2020	Arachis hypogaea	Leaves	LC-MS/MS	DG	32:0	Cold	2.22525	0.678714
Zhang et al., 2020	Arachis hypogaea	Leaves	LC-MS/MS	DG	32:1	Cold	0.529591	0.42267
Zhang et al., 2020	Arachis hypogaea	Leaves	LC-MS/MS	DG	32:1	Cold	4.38086	1.61184
Zhang et al., 2020	Arachis hypogaea	Leaves	LC-MS/MS	DG	34:1	Cold	0.140972	0.401638
Zhang et al., 2020	Arachis hypogaea	Leaves	LC-MS/MS	DG	34:1	Cold	3.5541	1.05911
Zhang et al., 2020	Arachis hypogaea	Leaves	LC-MS/MS	DG	36:0	Cold	0.140328	0.401624
Zhang et al., 2020	Arachis hypogaea	Leaves	LC-MS/MS	DG	36:0	Cold	3.5534	1.059
Zhang et al., 2020	Arachis hypogaea	Leaves	LC-MS/MS	DG	34:1	Cold	0.140087	0.401619
Zhang et al., 2020	Arachis hypogaea	Leaves	LC-MS/MS	DG	34:1	Cold	3.55378	1.0592
Zhang et al., 2020	Arachis hypogaea	Leaves	LC-MS/MS	DG	34:2	Cold	0.462502	0.410951
Zhang et al., 2020	Arachis hypogaea	Leaves	LC-MS/MS	DG	34:2	Cold	1.83006	0.568088
Zhang et al., 2020	Arachis hypogaea	Leaves	LC-MS/MS	DG	36:1	Cold	0.462358	0.41094
Zhang et al., 2020	Arachis hypogaea	Leaves	LC-MS/MS	DG	36:1	Cold	1.8314	0.568365
Zhang et al., 2020	Arachis hypogaea	Leaves	LC-MS/MS	DG	36:2	Cold	0.462692	0.410963
Zhang et al., 2020	Arachis hypogaea	Leaves	LC-MS/MS	DG	36:2	Cold	1.82966	0.568036
Zhang et al., 2020	Arachis hypogaea	Leaves	LC-MS/MS	DG	34:2	Cold	0.462572	0.410954
Zhang et al., 2020	Arachis hypogaea	Leaves	LC-MS/MS	DG	34:2	Cold	1.82976	0.568047
Zhang et al., 2020	Arachis hypogaea	Leaves	LC-MS/MS	DG	34:3	Cold	0.841307	0.446663
Zhang et al., 2020	Arachis hypogaea	Leaves	LC-MS/MS	DG	34:3	Cold	2.19965	0.743565
Zhang et al., 2020	Arachis hypogaea	Leaves	LC-MS/MS	DG	36:2	Cold	0.462561	0.410954
Zhang et al., 2020	Arachis hypogaea	Leaves	LC-MS/MS	DG	36:2	Cold	1.82999	0.56808
Zhang et al., 2020	Arachis hypogaea	Leaves	LC-MS/MS	DG	36:3	Cold	0.357318	0.406776
Zhang et al., 2020	Arachis hypogaea	Leaves	LC-MS/MS	DG	36:3	Cold	1.3999	0.52317
Zhang et al., 2020	Arachis hypogaea	Leaves	LC-MS/MS	DG	36:4	Cold	0.357243	0.406772
Zhang et al., 2020	Arachis hypogaea	Leaves	LC-MS/MS	DG	36:4	Cold	1.39953	0.523079
Zhang et al., 2020	Arachis hypogaea	Leaves	LC-MS/MS	DG	34:3	Cold	0.46271	0.410961
Zhang et al., 2020	Arachis hypogaea	Leaves	LC-MS/MS	DG	34:3	Cold	1.8297	0.568031
Zhang et al., 2020	Arachis hypogaea	Leaves	LC-MS/MS	DG	34:4	Cold	0.837659	0.449252
Zhang et al., 2020	Arachis hypogaea	Leaves	LC-MS/MS	DG	34:4	Cold	2.22471	0.678589
Zhang et al., 2020	Arachis hypogaea	Leaves	LC-MS/MS	DG	36:3	Cold	0.841235	0.44665
Zhang et al., 2020	Arachis hypogaea	Leaves	LC-MS/MS	DG	36:3	Cold	2.19974	0.743593
Zhang et al., 2020	Arachis hypogaea	Leaves	LC-MS/MS	DG	36:4	Cold	0.871437	0.45278
Zhang et al., 2020	Arachis hypogaea	Leaves	LC-MS/MS	DG	36:4	Cold	2.64178	0.80389
Zhang et al., 2020	Arachis hypogaea	Leaves	LC-MS/MS	DG	36:5	Cold	0.357424	0.406779
Zhang et al., 2020	Arachis hypogaea	Leaves	LC-MS/MS	DG	36:5	Cold	1.3998	0.523114
Zhang et al., 2020	Arachis hypogaea	Leaves	LC-MS/MS	DG	36:6	Cold	0.841188	0.446649
Zhang et al., 2020	Arachis hypogaea	Leaves	LC-MS/MS	DG	36:6	Cold	2.19966	0.743569
Gao et al., 2024	Zea mays	Leaves	LC-MS/MS	DG	32:0	Cold	0.942776	0.566687
Gao et al., 2024	Zea mays	Leaves	LC-MS/MS	DG	32:2	Cold	0.319928	0.506652
Gao et al., 2024	Zea mays	Leaves	LC-MS/MS	DG	34:0	Cold	0.504001	0.515972
Gao et al., 2024	Zea mays	Leaves	LC-MS/MS	DG	34:0	Cold	-0.33667	0.507693
Gao et al., 2024	Zea mays	Leaves	LC-MS/MS	DG	34:1	Cold	-0.825727	0.567228
Gao et al., 2024	Zea mays	Leaves	LC-MS/MS	DG	34:1	Cold	-0.0531194	0.500235
Gao et al., 2024	Zea mays	Leaves	LC-MS/MS	DG	34:1	Cold	0.34357	0.507915
Gao et al., 2024	Zea mays	Leaves	LC-MS/MS	DG	34:2	Cold	0.15096	0.501452
Gao et al., 2024	Zea mays	Leaves	LC-MS/MS	DG	34:2	Cold	0.523908	0.517193
Gao et al., 2024	Zea mays	Leaves	LC-MS/MS	DG	34:2	Cold	1.04328	0.56831
Gao et al., 2024	Zea mays	Leaves	LC-MS/MS	DG	34:3	Cold	-0.45847	0.522482
Gao et al., 2024	Zea mays	Leaves	LC-MS/MS	DG	34:3	Cold	1.20117	0.657652
Gao et al., 2024	Zea mays	Leaves	LC-MS/MS	DG	36:0	Cold	0.232472	0.503537
Gao et al., 2024	Zea mays	Leaves	LC-MS/MS	DG	36:0	Cold	-0.248234	0.503855
Gao et al., 2024	Zea mays	Leaves	LC-MS/MS	DG	36:2	Cold	-0.800018	0.540007
Gao et al., 2024	Zea mays	Leaves	LC-MS/MS	DG	36:2	Cold	0.0539283	0.5002
Gao et al., 2024	Zea mays	Leaves	LC-MS/MS	DG	36:3	Cold	-0.7895	0.540441
Gao et al., 2024	Zea mays	Leaves	LC-MS/MS	DG	36:4	Cold	0.259034	0.504194
Gao et al., 2024	Zea mays	Leaves	LC-MS/MS	DG	36:4	Cold	0.829626	0.552531
Gao et al., 2024	Zea mays	Leaves	LC-MS/MS	DG	36:5	Cold	1.66956	0.836849
Gao et al., 2024	Zea mays	Leaves	LC-MS/MS	DG	36:6	Cold	2.18674	1.09459
Zhang et al., 2023	Solanum lycopersicum	Leaves	LC-MS/MS	DG		Cold	11.4766	21.7076
Zhang et al., 2023	Solanum lycopersicum	Leaves	LC-MS/MS	DG		Cold	7.35447	8.76118
Okanenko et al., 1991	Triticum aestivum	Leaves	Classical	DGDG		Heat	-3.28171	2.48781
Okanenko et al., 1991	Triticum aestivum	Leaves	Classical	DGDG		Heat	-1.96373	1.48369
Okanenko et al., 1991	Triticum aestivum	Leaves	Classical	DGDG		Heat	-2.0184	1.53667
Narayanan et al., 2020	Glycine max	Leaves	DI-MS/MS	DGDG	34:4	Heat	-0.0960314	0.500576
Narayanan et al., 2020	Glycine max	Leaves	DI-MS/MS	DGDG	34:3	Heat	0.447912	0.512539
Narayanan et al., 2020	Glycine max	Leaves	DI-MS/MS	DGDG	34:2	Heat	3.33085	1.19341
Narayanan et al., 2020	Glycine max	Leaves	DI-MS/MS	DGDG	34:1	Heat	0.596342	0.522226
Narayanan et al., 2020	Glycine max	Leaves	DI-MS/MS	DGDG	36:6	Heat	-1.62956	0.665967
Narayanan et al., 2020	Glycine max	Leaves	DI-MS/MS	DGDG	36:5	Heat	2.338	0.841641
Narayanan et al., 2020	Glycine max	Leaves	DI-MS/MS	DGDG	36:4	Heat	1.20381	0.590572
Narayanan et al., 2020	Glycine max	Leaves	DI-MS/MS	DGDG	36:3	Heat	1.68698	0.67787
Narayanan et al., 2020	Glycine max	Leaves	DI-MS/MS	DGDG	34:4	Heat	0.506392	0.516027
Narayanan et al., 2020	Glycine max	Leaves	DI-MS/MS	DGDG	34:3	Heat	0.287102	0.505152
Narayanan et al., 2020	Glycine max	Leaves	DI-MS/MS	DGDG	34:2	Heat	0.276622	0.504782
Narayanan et al., 2020	Glycine max	Leaves	DI-MS/MS	DGDG	34:1	Heat	0.289057	0.505222
Narayanan et al., 2020	Glycine max	Leaves	DI-MS/MS	DGDG	36:6	Heat	0.163267	0.501666
Narayanan et al., 2020	Glycine max	Leaves	DI-MS/MS	DGDG	36:5	Heat	0.209514	0.502743
Narayanan et al., 2020	Glycine max	Leaves	DI-MS/MS	DGDG	36:4	Heat	1.08244	0.57323
Narayanan et al., 2020	Glycine max	Leaves	DI-MS/MS	DGDG	36:3	Heat	0.371325	0.508618
Djanaguiraman et al., 2018	Triticum aestivum	Leaves	DI-MS/MS	DGDG		Heat	-0.195415	0.22419
Djanaguiraman et al., 2020	Triticum aestivum	Leaves	DI-MS/MS	DGDG		Heat	-0.254597	0.672068
Djanaguiraman et al., 2020	Triticum aestivum	Leaves	DI-MS/MS	DGDG		Heat	-3.44818	1.6575
Shiva et al., 2020	Arabidopsis thaliana	Leaves	DI-MS/MS	DGDG	34:3	Heat	0.357227	1.01914
Shiva et al., 2020	Arabidopsis thaliana	Leaves	DI-MS/MS	DGDG	34:4	Heat	0.380273	1.02213
Shiva et al., 2020	Arabidopsis thaliana	Leaves	DI-MS/MS	DGDG	34:5	Heat	0.407079	1.02647
Shiva et al., 2020	Arabidopsis thaliana	Leaves	DI-MS/MS	DGDG	34:6	Heat	0.795319	1.0867
Shiva et al., 2020	Arabidopsis thaliana	Leaves	DI-MS/MS	DGDG	36:3	Heat	0.336025	1.02027
Shiva et al., 2020	Arabidopsis thaliana	Leaves	DI-MS/MS	DGDG	36:4	Heat	0.295777	1.01324
Shiva et al., 2020	Arabidopsis thaliana	Leaves	DI-MS/MS	DGDG	36:5	Heat	-0.0785824	1.00077
Shiva et al., 2020	Arabidopsis thaliana	Leaves	DI-MS/MS	DGDG	36:6	Heat	0.489607	1.04196
Shiva et al., 2020	Arabidopsis thaliana	Leaves	DI-MS/MS	DGDG	34:3	Heat	0.43514	1.02746
Shiva et al., 2020	Arabidopsis thaliana	Leaves	DI-MS/MS	DGDG	34:4	Heat	0.603111	1.05878
Shiva et al., 2020	Arabidopsis thaliana	Leaves	DI-MS/MS	DGDG	34:5	Heat	0.424962	1.03064
Shiva et al., 2020	Arabidopsis thaliana	Leaves	DI-MS/MS	DGDG	34:6	Heat	0.769675	1.08427
Shiva et al., 2020	Arabidopsis thaliana	Leaves	DI-MS/MS	DGDG	36:3	Heat	0.604919	1.05482
Shiva et al., 2020	Arabidopsis thaliana	Leaves	DI-MS/MS	DGDG	36:4	Heat	0.688499	1.07124
Shiva et al., 2020	Arabidopsis thaliana	Leaves	DI-MS/MS	DGDG	36:5	Heat	-0.137147	1.00252
Shiva et al., 2020	Arabidopsis thaliana	Leaves	DI-MS/MS	DGDG	36:6	Heat	0.577232	1.05944
Shiva et al., 2020	Arabidopsis thaliana	Leaves	DI-MS/MS	DGDG	34:3	Heat	0.392827	1.02301
Shiva et al., 2020	Arabidopsis thaliana	Leaves	DI-MS/MS	DGDG	34:4	Heat	0.445612	1.0298
Shiva et al., 2020	Arabidopsis thaliana	Leaves	DI-MS/MS	DGDG	34:5	Heat	0.463128	1.03595
Shiva et al., 2020	Arabidopsis thaliana	Leaves	DI-MS/MS	DGDG	34:6	Heat	0.0742427	1.00103
Shiva et al., 2020	Arabidopsis thaliana	Leaves	DI-MS/MS	DGDG	36:3	Heat	1.25461	1.2024
Shiva et al., 2020	Arabidopsis thaliana	Leaves	DI-MS/MS	DGDG	36:4	Heat	0.544956	1.0377
Shiva et al., 2020	Arabidopsis thaliana	Leaves	DI-MS/MS	DGDG	36:5	Heat	0.990185	1.12862
Shiva et al., 2020	Arabidopsis thaliana	Leaves	DI-MS/MS	DGDG	36:6	Heat	0.366398	1.02097
Shiva et al., 2020	Arabidopsis thaliana	Leaves	DI-MS/MS	DGDG	34:3	Heat	0.0525802	1.00036
Shiva et al., 2020	Arabidopsis thaliana	Leaves	DI-MS/MS	DGDG	34:4	Heat	0.445829	1.02507
Shiva et al., 2020	Arabidopsis thaliana	Leaves	DI-MS/MS	DGDG	34:5	Heat	0.266414	1.00889
Shiva et al., 2020	Arabidopsis thaliana	Leaves	DI-MS/MS	DGDG	34:6	Heat	-0.299951	1.0146
Shiva et al., 2020	Arabidopsis thaliana	Leaves	DI-MS/MS	DGDG	36:3	Heat	0.908298	1.10324
Shiva et al., 2020	Arabidopsis thaliana	Leaves	DI-MS/MS	DGDG	36:4	Heat	1.02145	1.15334
Shiva et al., 2020	Arabidopsis thaliana	Leaves	DI-MS/MS	DGDG	36:5	Heat	1.25427	1.19975
Shiva et al., 2020	Arabidopsis thaliana	Leaves	DI-MS/MS	DGDG	36:6	Heat	0.0763479	1.00073
Shiva et al., 2020	Arabidopsis thaliana	Leaves	DI-MS/MS	DGDG	34:3	Heat	-0.330805	1.01379
Shiva et al., 2020	Arabidopsis thaliana	Leaves	DI-MS/MS	DGDG	34:4	Heat	-0.465758	1.03531
Shiva et al., 2020	Arabidopsis thaliana	Leaves	DI-MS/MS	DGDG	34:5	Heat	-0.474368	1.03706
Shiva et al., 2020	Arabidopsis thaliana	Leaves	DI-MS/MS	DGDG	34:6	Heat	-0.396446	1.02168
Shiva et al., 2020	Arabidopsis thaliana	Leaves	DI-MS/MS	DGDG	36:3	Heat	-0.472461	1.04045
Shiva et al., 2020	Arabidopsis thaliana	Leaves	DI-MS/MS	DGDG	36:4	Heat	-0.612999	1.06142
Shiva et al., 2020	Arabidopsis thaliana	Leaves	DI-MS/MS	DGDG	36:5	Heat	-0.891197	1.14374
Shiva et al., 2020	Arabidopsis thaliana	Leaves	DI-MS/MS	DGDG	36:6	Heat	-0.563868	1.04155
Shiva et al., 2020	Arabidopsis thaliana	Leaves	DI-MS/MS	DGDG	34:3	Heat	-0.648588	1.0741
Shiva et al., 2020	Arabidopsis thaliana	Leaves	DI-MS/MS	DGDG	34:4	Heat	-0.576902	1.07433
Shiva et al., 2020	Arabidopsis thaliana	Leaves	DI-MS/MS	DGDG	34:5	Heat	-0.397023	1.03557
Shiva et al., 2020	Arabidopsis thaliana	Leaves	DI-MS/MS	DGDG	34:6	Heat	0.0564453	1.0004
Shiva et al., 2020	Arabidopsis thaliana	Leaves	DI-MS/MS	DGDG	36:3	Heat	-0.647033	1.08673
Shiva et al., 2020	Arabidopsis thaliana	Leaves	DI-MS/MS	DGDG	36:4	Heat	-1.01255	1.1956
Shiva et al., 2020	Arabidopsis thaliana	Leaves	DI-MS/MS	DGDG	36:5	Heat	-0.829837	1.12662
Shiva et al., 2020	Arabidopsis thaliana	Leaves	DI-MS/MS	DGDG	36:6	Heat	-0.664965	1.08378
Spivey et al., 2023	Arachis hypogaea	Leaves	DI-MS/MS	DGDG	34:2	Heat	0.174751	1.00382
Spivey et al., 2023	Arachis hypogaea	Leaves	DI-MS/MS	DGDG	34:1	Heat	8.78323	10.6431
Spivey et al., 2023	Arachis hypogaea	Leaves	DI-MS/MS	DGDG	36:3	Heat	8.17511	9.35405
Spivey et al., 2023	Arachis hypogaea	Leaves	DI-MS/MS	DGDG	34:1	Heat	1.7691	1.39121
Spivey et al., 2023	Arachis hypogaea	Leaves	DI-MS/MS	DGDG	36:2	Heat	2.32181	1.67385
Spivey et al., 2023	Arachis hypogaea	Leaves	DI-MS/MS	DGDG	36:4	Heat	-1.45679	1.26528
Spivey et al., 2023	Arachis hypogaea	Leaves	DI-MS/MS	DGDG	36:2	Heat	7.07513	7.25718
Spivey et al., 2023	Arachis hypogaea	Leaves	DI-MS/MS	DGDG	36:4	Heat	-6.66385	6.55087
Spivey et al., 2023	Arachis hypogaea	Leaves	DI-MS/MS	DGDG	36:5	Heat	-3.11272	2.21112
Spivey et al., 2023	Arachis hypogaea	Leaves	DI-MS/MS	DGDG	34:3	Heat	-1.95234	1.47646
Spivey et al., 2023	Arachis hypogaea	Leaves	DI-MS/MS	DGDG	34:4	Heat	-18.3591	43.1321
Spivey et al., 2023	Arachis hypogaea	Leaves	DI-MS/MS	DGDG	34:5	Heat	-10.457	14.6687
Spivey et al., 2023	Arachis hypogaea	Leaves	DI-MS/MS	DGDG	34:6	Heat	-2.189	1.59896
Spivey et al., 2023	Arachis hypogaea	Leaves	DI-MS/MS	DGDG	36:6	Heat	-14.4608	27.1395
Spivey et al., 2023	Arachis hypogaea	Leaves	DI-MS/MS	DGDG	38:4	Heat	-0.322392	1.01299
Spivey et al., 2023	Arachis hypogaea	Leaves	DI-MS/MS	DGDG	38:5	Heat	-5.03018	4.16283
Spivey et al., 2023	Arachis hypogaea	Leaves	DI-MS/MS	DGDG	38:6	Heat	-12.1169	19.3525
Gibson et al., 2018	Zea mays	Leaves	DI-MS/MS	DGDG		Heat	1.4024	0.832936
Chen et al., 2010	Zea mays	Leaves	DI-MS/MS	DGDG		Heat	1.6824	2.71832
Chen et al., 2010	Zea mays	Leaves	DI-MS/MS	DGDG		Heat	0.653254	2.13627
Chen et al., 2010	Zea mays	Leaves	DI-MS/MS	DGDG		Heat	-1.00165	2.37774
Chen et al., 2010	Zea mays	Leaves	DI-MS/MS	DGDG		Heat	0.108109	2.00294
Narayanan et al., 2016a	Triticum aestivum	Leaves	DI-MS/MS	DGDG		Heat	-1.27322	0.267253
Narayanan et al., 2016a	Triticum aestivum	Leaves	DI-MS/MS	DGDG		Heat	0.327548	0.225202
Narayanan et al., 2016a	Triticum aestivum	Leaves	DI-MS/MS	DGDG	34:5	Heat	-0.836678	0.244227
Narayanan et al., 2016a	Triticum aestivum	Leaves	DI-MS/MS	DGDG	34:4	Heat	-1.47382	0.282601
Narayanan et al., 2016a	Triticum aestivum	Leaves	DI-MS/MS	DGDG	34:3	Heat	-1.265	0.27117
Narayanan et al., 2016a	Triticum aestivum	Leaves	DI-MS/MS	DGDG	34:2	Heat	2.0782	0.355998
Narayanan et al., 2016a	Triticum aestivum	Leaves	DI-MS/MS	DGDG	34:1	Heat	0.982342	0.274925
Narayanan et al., 2016a	Triticum aestivum	Leaves	DI-MS/MS	DGDG	36:6	Heat	-1.54324	0.331455
Narayanan et al., 2016a	Triticum aestivum	Leaves	DI-MS/MS	DGDG	36:5	Heat	4.41678	0.830433
Narayanan et al., 2016a	Triticum aestivum	Leaves	DI-MS/MS	DGDG	36:4	Heat	4.10902	1.03505
Narayanan et al., 2016a	Triticum aestivum	Leaves	DI-MS/MS	DGDG	36:3	Heat	-0.814786	0.241419
Narayanan et al., 2016a	Triticum aestivum	Leaves	DI-MS/MS	DGDG	38:6	Heat	-0.78285	0.252955
Narayanan et al., 2016a	Triticum aestivum	Leaves	DI-MS/MS	DGDG	38:5	Heat	1.10907	0.259677
Narayanan et al., 2016a	Triticum aestivum	Leaves	DI-MS/MS	DGDG	34:5	Heat	-1.09031	0.25959
Narayanan et al., 2016a	Triticum aestivum	Leaves	DI-MS/MS	DGDG	34:4	Heat	0.165919	0.222987
Narayanan et al., 2016a	Triticum aestivum	Leaves	DI-MS/MS	DGDG	34:3	Heat	-0.559121	0.231784
Narayanan et al., 2016a	Triticum aestivum	Leaves	DI-MS/MS	DGDG	34:2	Heat	3.21538	0.542456
Narayanan et al., 2016a	Triticum aestivum	Leaves	DI-MS/MS	DGDG	34:1	Heat	1.90823	0.421091
Narayanan et al., 2016a	Triticum aestivum	Leaves	DI-MS/MS	DGDG	36:6	Heat	-0.44379	0.231255
Narayanan et al., 2016a	Triticum aestivum	Leaves	DI-MS/MS	DGDG	36:5	Heat	3.99893	0.720796
Narayanan et al., 2016a	Triticum aestivum	Leaves	DI-MS/MS	DGDG	36:4	Heat	3.24668	0.729682
Narayanan et al., 2016a	Triticum aestivum	Leaves	DI-MS/MS	DGDG	36:3	Heat	-0.63979	0.234059
Narayanan et al., 2016a	Triticum aestivum	Leaves	DI-MS/MS	DGDG	38:6	Heat	-0.980734	0.270456
Narayanan et al., 2016a	Triticum aestivum	Leaves	DI-MS/MS	DGDG	38:5	Heat	0.960479	0.250313
Narayanan et al., 2016a	Triticum aestivum	Leaves	DI-MS/MS	DGDG		Heat	-1.50717	0.285321
Narayanan et al., 2016a	Triticum aestivum	Leaves	DI-MS/MS	DGDG		Heat	-0.168971	0.223015
Narayanan et al., 2016a	Triticum aestivum	Leaves	DI-MS/MS	DGDG	34:5	Heat	-1.11628	0.258413
Narayanan et al., 2016a	Triticum aestivum	Leaves	DI-MS/MS	DGDG	34:4	Heat	-0.674656	0.242955
Narayanan et al., 2016a	Triticum aestivum	Leaves	DI-MS/MS	DGDG	34:3	Heat	-0.134042	0.223081
Narayanan et al., 2016a	Triticum aestivum	Leaves	DI-MS/MS	DGDG	34:2	Heat	2.46818	0.410783
Narayanan et al., 2016a	Triticum aestivum	Leaves	DI-MS/MS	DGDG	34:1	Heat	1.21532	0.303659
Narayanan et al., 2016a	Triticum aestivum	Leaves	DI-MS/MS	DGDG	36:6	Heat	-1.94092	0.365428
Narayanan et al., 2016a	Triticum aestivum	Leaves	DI-MS/MS	DGDG	36:5	Heat	2.24876	0.44196
Narayanan et al., 2016a	Triticum aestivum	Leaves	DI-MS/MS	DGDG	36:4	Heat	3.44942	0.848135
Narayanan et al., 2016a	Triticum aestivum	Leaves	DI-MS/MS	DGDG	36:3	Heat	-0.174876	0.223187
Narayanan et al., 2016a	Triticum aestivum	Leaves	DI-MS/MS	DGDG	38:6	Heat	-0.775976	0.252021
Narayanan et al., 2016a	Triticum aestivum	Leaves	DI-MS/MS	DGDG	38:5	Heat	2.11049	0.350491
Narayanan et al., 2016a	Triticum aestivum	Leaves	DI-MS/MS	DGDG	34:5	Heat	-0.795461	0.2406
Narayanan et al., 2016a	Triticum aestivum	Leaves	DI-MS/MS	DGDG	34:4	Heat	0.104959	0.222724
Narayanan et al., 2016a	Triticum aestivum	Leaves	DI-MS/MS	DGDG	34:3	Heat	0.128382	0.22301
Narayanan et al., 2016a	Triticum aestivum	Leaves	DI-MS/MS	DGDG	34:2	Heat	2.79865	0.464659
Narayanan et al., 2016a	Triticum aestivum	Leaves	DI-MS/MS	DGDG	34:1	Heat	1.48855	0.344393
Narayanan et al., 2016a	Triticum aestivum	Leaves	DI-MS/MS	DGDG	36:6	Heat	-1.06615	0.265432
Narayanan et al., 2016a	Triticum aestivum	Leaves	DI-MS/MS	DGDG	36:5	Heat	2.54626	0.503947
Narayanan et al., 2016a	Triticum aestivum	Leaves	DI-MS/MS	DGDG	36:4	Heat	2.89841	0.664141
Narayanan et al., 2016a	Triticum aestivum	Leaves	DI-MS/MS	DGDG	36:3	Heat	-0.21071	0.223623
Narayanan et al., 2016a	Triticum aestivum	Leaves	DI-MS/MS	DGDG	38:6	Heat	-1.16314	0.289175
Narayanan et al., 2016a	Triticum aestivum	Leaves	DI-MS/MS	DGDG	38:5	Heat	1.87208	0.323149
Narayanan et al., 2016a	Triticum aestivum	Leaves	DI-MS/MS	DGDG		Heat	-0.234093	0.223744
Narayanan et al., 2016a	Triticum aestivum	Leaves	DI-MS/MS	DGDG		Heat	-1.42729	0.27881
Narayanan et al., 2016a	Triticum aestivum	Leaves	DI-MS/MS	DGDG	34:5	Heat	0.0443977	0.222286
Narayanan et al., 2016a	Triticum aestivum	Leaves	DI-MS/MS	DGDG	34:4	Heat	-0.663415	0.235234
Narayanan et al., 2016a	Triticum aestivum	Leaves	DI-MS/MS	DGDG	34:3	Heat	-0.281941	0.225455
Narayanan et al., 2016a	Triticum aestivum	Leaves	DI-MS/MS	DGDG	34:2	Heat	0.59547	0.237284
Narayanan et al., 2016a	Triticum aestivum	Leaves	DI-MS/MS	DGDG	34:1	Heat	0.768673	0.25131
Narayanan et al., 2016a	Triticum aestivum	Leaves	DI-MS/MS	DGDG	36:6	Heat	-0.291171	0.226466
Narayanan et al., 2016a	Triticum aestivum	Leaves	DI-MS/MS	DGDG	36:5	Heat	1.20822	0.28137
Narayanan et al., 2016a	Triticum aestivum	Leaves	DI-MS/MS	DGDG	36:4	Heat	1.32284	0.276129
Narayanan et al., 2016a	Triticum aestivum	Leaves	DI-MS/MS	DGDG	36:3	Heat	-0.635708	0.234725
Narayanan et al., 2016a	Triticum aestivum	Leaves	DI-MS/MS	DGDG	38:6	Heat	-0.318782	0.227011
Narayanan et al., 2016a	Triticum aestivum	Leaves	DI-MS/MS	DGDG	38:5	Heat	0.317117	0.225183
Narayanan et al., 2016a	Triticum aestivum	Leaves	DI-MS/MS	DGDG	34:5	Heat	-0.691598	0.237761
Narayanan et al., 2016a	Triticum aestivum	Leaves	DI-MS/MS	DGDG	34:4	Heat	-0.95336	0.249094
Narayanan et al., 2016a	Triticum aestivum	Leaves	DI-MS/MS	DGDG	34:3	Heat	-0.626297	0.238173
Narayanan et al., 2016a	Triticum aestivum	Leaves	DI-MS/MS	DGDG	34:2	Heat	0.820362	0.25081
Narayanan et al., 2016a	Triticum aestivum	Leaves	DI-MS/MS	DGDG	34:1	Heat	0.835666	0.256601
Narayanan et al., 2016a	Triticum aestivum	Leaves	DI-MS/MS	DGDG	36:6	Heat	-0.682887	0.245567
Narayanan et al., 2016a	Triticum aestivum	Leaves	DI-MS/MS	DGDG	36:5	Heat	0.63241	0.238427
Narayanan et al., 2016a	Triticum aestivum	Leaves	DI-MS/MS	DGDG	36:4	Heat	-0.382475	0.226729
Narayanan et al., 2016a	Triticum aestivum	Leaves	DI-MS/MS	DGDG	36:3	Heat	-0.973011	0.251513
Narayanan et al., 2016a	Triticum aestivum	Leaves	DI-MS/MS	DGDG	38:6	Heat	-0.619763	0.240324
Narayanan et al., 2016a	Triticum aestivum	Leaves	DI-MS/MS	DGDG	38:5	Heat	-0.55083	0.231156
Liu et al., 2020	Panax notoginseng	Leaves	DI-MS/MS	DGDG		Heat	-1.62485	0.751378
Narayanan et al., 2016b	Triticum aestivum	Leaves	DI-MS/MS	DGDG	34:1	Heat	-0.157653	0.223152
Narayanan et al., 2016b	Triticum aestivum	Leaves	DI-MS/MS	DGDG	34:2	Heat	-0.580273	0.231939
Narayanan et al., 2016b	Triticum aestivum	Leaves	DI-MS/MS	DGDG	34:3	Heat	0.0408867	0.222277
Narayanan et al., 2016b	Triticum aestivum	Leaves	DI-MS/MS	DGDG	34:4	Heat	-0.0105267	0.222227
Narayanan et al., 2016b	Triticum aestivum	Leaves	DI-MS/MS	DGDG	34:5	Heat	0.63822	0.23568
Narayanan et al., 2016b	Triticum aestivum	Leaves	DI-MS/MS	DGDG	36:3	Heat	-0.0300231	0.222248
Narayanan et al., 2016b	Triticum aestivum	Leaves	DI-MS/MS	DGDG	36:4	Heat	-0.307944	0.226668
Narayanan et al., 2016b	Triticum aestivum	Leaves	DI-MS/MS	DGDG	36:5	Heat	-0.558815	0.232771
Narayanan et al., 2016b	Triticum aestivum	Leaves	DI-MS/MS	DGDG	36:6	Heat	0.0403115	0.222268
Narayanan et al., 2016b	Triticum aestivum	Leaves	DI-MS/MS	DGDG	38:5	Heat	0.157928	0.223068
Narayanan et al., 2016b	Triticum aestivum	Leaves	DI-MS/MS	DGDG	38:6	Heat	0.0350309	0.222269
Narayanan et al., 2016b	Triticum aestivum	Leaves	DI-MS/MS	DGDG	34:1	Heat	-2.96932	0.613871
Narayanan et al., 2016b	Triticum aestivum	Leaves	DI-MS/MS	DGDG	34:2	Heat	-2.01903	0.371506
Narayanan et al., 2016b	Triticum aestivum	Leaves	DI-MS/MS	DGDG	34:3	Heat	0.834827	0.243755
Narayanan et al., 2016b	Triticum aestivum	Leaves	DI-MS/MS	DGDG	34:4	Heat	0.864674	0.245944
Narayanan et al., 2016b	Triticum aestivum	Leaves	DI-MS/MS	DGDG	34:5	Heat	0.372181	0.226692
Narayanan et al., 2016b	Triticum aestivum	Leaves	DI-MS/MS	DGDG	36:3	Heat	-0.212538	0.223599
Narayanan et al., 2016b	Triticum aestivum	Leaves	DI-MS/MS	DGDG	36:4	Heat	-2.25697	0.443173
Narayanan et al., 2016b	Triticum aestivum	Leaves	DI-MS/MS	DGDG	36:5	Heat	-3.73703	0.72646
Narayanan et al., 2016b	Triticum aestivum	Leaves	DI-MS/MS	DGDG	36:6	Heat	0.187192	0.223219
Narayanan et al., 2016b	Triticum aestivum	Leaves	DI-MS/MS	DGDG	38:5	Heat	-1.15964	0.269349
Narayanan et al., 2016b	Triticum aestivum	Leaves	DI-MS/MS	DGDG	38:6	Heat	-0.371317	0.226418
Narayanan et al., 2016b	Triticum aestivum	Leaves	DI-MS/MS	DGDG	34:1	Heat	-0.28971	0.225468
Narayanan et al., 2016b	Triticum aestivum	Leaves	DI-MS/MS	DGDG	34:2	Heat	-0.321709	0.22595
Narayanan et al., 2016b	Triticum aestivum	Leaves	DI-MS/MS	DGDG	34:3	Heat	0.2662	0.224246
Narayanan et al., 2016b	Triticum aestivum	Leaves	DI-MS/MS	DGDG	34:4	Heat	0.540814	0.232509
Narayanan et al., 2016b	Triticum aestivum	Leaves	DI-MS/MS	DGDG	34:5	Heat	0.669901	0.23498
Narayanan et al., 2016b	Triticum aestivum	Leaves	DI-MS/MS	DGDG	36:3	Heat	0.0500501	0.222292
Narayanan et al., 2016b	Triticum aestivum	Leaves	DI-MS/MS	DGDG	36:4	Heat	0.755202	0.238071
Narayanan et al., 2016b	Triticum aestivum	Leaves	DI-MS/MS	DGDG	36:5	Heat	0.195075	0.223328
Narayanan et al., 2016b	Triticum aestivum	Leaves	DI-MS/MS	DGDG	36:6	Heat	0.800005	0.240203
Narayanan et al., 2016b	Triticum aestivum	Leaves	DI-MS/MS	DGDG	38:5	Heat	-0.044587	0.222278
Narayanan et al., 2016b	Triticum aestivum	Leaves	DI-MS/MS	DGDG	38:6	Heat	0.508243	0.229434
Narayanan et al., 2016b	Triticum aestivum	Leaves	DI-MS/MS	DGDG	34:1	Heat	-0.726407	0.239672
Narayanan et al., 2016b	Triticum aestivum	Leaves	DI-MS/MS	DGDG	34:2	Heat	0.246258	0.223932
Narayanan et al., 2016b	Triticum aestivum	Leaves	DI-MS/MS	DGDG	34:3	Heat	0.499844	0.231698
Narayanan et al., 2016b	Triticum aestivum	Leaves	DI-MS/MS	DGDG	34:4	Heat	1.40228	0.288587
Narayanan et al., 2016b	Triticum aestivum	Leaves	DI-MS/MS	DGDG	34:5	Heat	0.278423	0.224438
Narayanan et al., 2016b	Triticum aestivum	Leaves	DI-MS/MS	DGDG	36:3	Heat	0.0707345	0.222381
Narayanan et al., 2016b	Triticum aestivum	Leaves	DI-MS/MS	DGDG	36:4	Heat	0.255537	0.224615
Narayanan et al., 2016b	Triticum aestivum	Leaves	DI-MS/MS	DGDG	36:5	Heat	0.0609232	0.222336
Narayanan et al., 2016b	Triticum aestivum	Leaves	DI-MS/MS	DGDG	36:6	Heat	0.353394	0.227437
Narayanan et al., 2016b	Triticum aestivum	Leaves	DI-MS/MS	DGDG	38:5	Heat	-0.590855	0.232587
Narayanan et al., 2016b	Triticum aestivum	Leaves	DI-MS/MS	DGDG	38:6	Heat	-0.562786	0.231678
Narayanan et al., 2016b	Triticum aestivum	Leaves	DI-MS/MS	DGDG	34:1	Heat	-0.299941	0.224928
Narayanan et al., 2016b	Triticum aestivum	Leaves	DI-MS/MS	DGDG	34:2	Heat	-0.0709065	0.222362
Narayanan et al., 2016b	Triticum aestivum	Leaves	DI-MS/MS	DGDG	34:3	Heat	-0.0590543	0.222336
Narayanan et al., 2016b	Triticum aestivum	Leaves	DI-MS/MS	DGDG	34:4	Heat	-0.204617	0.224042
Narayanan et al., 2016b	Triticum aestivum	Leaves	DI-MS/MS	DGDG	34:5	Heat	1.12423	0.261522
Narayanan et al., 2016b	Triticum aestivum	Leaves	DI-MS/MS	DGDG	36:3	Heat	-0.0836175	0.222418
Narayanan et al., 2016b	Triticum aestivum	Leaves	DI-MS/MS	DGDG	36:4	Heat	0.203454	0.22377
Narayanan et al., 2016b	Triticum aestivum	Leaves	DI-MS/MS	DGDG	36:5	Heat	-0.152567	0.222896
Narayanan et al., 2016b	Triticum aestivum	Leaves	DI-MS/MS	DGDG	36:6	Heat	0.323972	0.225151
Narayanan et al., 2016b	Triticum aestivum	Leaves	DI-MS/MS	DGDG	38:5	Heat	-0.827574	0.242707
Narayanan et al., 2016b	Triticum aestivum	Leaves	DI-MS/MS	DGDG	38:6	Heat	0.284462	0.224582
Narayanan et al., 2016b	Triticum aestivum	Leaves	DI-MS/MS	DGDG	34:1	Heat	-2.50069	0.53032
Narayanan et al., 2016b	Triticum aestivum	Leaves	DI-MS/MS	DGDG	34:2	Heat	-2.27789	0.393491
Narayanan et al., 2016b	Triticum aestivum	Leaves	DI-MS/MS	DGDG	34:3	Heat	1.4663	0.282486
Narayanan et al., 2016b	Triticum aestivum	Leaves	DI-MS/MS	DGDG	34:4	Heat	1.12857	0.25761
Narayanan et al., 2016b	Triticum aestivum	Leaves	DI-MS/MS	DGDG	34:5	Heat	1.13057	0.261015
Narayanan et al., 2016b	Triticum aestivum	Leaves	DI-MS/MS	DGDG	36:3	Heat	0.269274	0.224683
Narayanan et al., 2016b	Triticum aestivum	Leaves	DI-MS/MS	DGDG	36:4	Heat	-1.50715	0.330599
Narayanan et al., 2016b	Triticum aestivum	Leaves	DI-MS/MS	DGDG	36:5	Heat	-4.26827	0.951589
Narayanan et al., 2016b	Triticum aestivum	Leaves	DI-MS/MS	DGDG	36:6	Heat	1.03554	0.255189
Narayanan et al., 2016b	Triticum aestivum	Leaves	DI-MS/MS	DGDG	38:5	Heat	-1.20315	0.268786
Narayanan et al., 2016b	Triticum aestivum	Leaves	DI-MS/MS	DGDG	38:6	Heat	0.823116	0.241656
Narayanan et al., 2016b	Triticum aestivum	Leaves	DI-MS/MS	DGDG	34:1	Heat	1.09593	0.255628
Narayanan et al., 2016b	Triticum aestivum	Leaves	DI-MS/MS	DGDG	34:2	Heat	0.126516	0.222703
Narayanan et al., 2016b	Triticum aestivum	Leaves	DI-MS/MS	DGDG	34:3	Heat	0.547705	0.230869
Narayanan et al., 2016b	Triticum aestivum	Leaves	DI-MS/MS	DGDG	34:4	Heat	0.896725	0.246404
Narayanan et al., 2016b	Triticum aestivum	Leaves	DI-MS/MS	DGDG	34:5	Heat	0.346753	0.225796
Narayanan et al., 2016b	Triticum aestivum	Leaves	DI-MS/MS	DGDG	36:3	Heat	0.560675	0.231019
Narayanan et al., 2016b	Triticum aestivum	Leaves	DI-MS/MS	DGDG	36:4	Heat	0.637574	0.233515
Narayanan et al., 2016b	Triticum aestivum	Leaves	DI-MS/MS	DGDG	36:5	Heat	0.216992	0.223766
Narayanan et al., 2016b	Triticum aestivum	Leaves	DI-MS/MS	DGDG	36:6	Heat	-0.123056	0.222648
Narayanan et al., 2016b	Triticum aestivum	Leaves	DI-MS/MS	DGDG	38:5	Heat	0.3783	0.22655
Narayanan et al., 2016b	Triticum aestivum	Leaves	DI-MS/MS	DGDG	38:6	Heat	0.754172	0.246482
Narayanan et al., 2016b	Triticum aestivum	Leaves	DI-MS/MS	DGDG	34:1	Heat	-1.24583	0.265769
Narayanan et al., 2016b	Triticum aestivum	Leaves	DI-MS/MS	DGDG	34:2	Heat	-0.512359	0.230409
Narayanan et al., 2016b	Triticum aestivum	Leaves	DI-MS/MS	DGDG	34:3	Heat	-0.0421538	0.222277
Narayanan et al., 2016b	Triticum aestivum	Leaves	DI-MS/MS	DGDG	34:4	Heat	-0.272829	0.224364
Narayanan et al., 2016b	Triticum aestivum	Leaves	DI-MS/MS	DGDG	34:5	Heat	0.180671	0.223181
Narayanan et al., 2016b	Triticum aestivum	Leaves	DI-MS/MS	DGDG	36:3	Heat	0.358506	0.225795
Narayanan et al., 2016b	Triticum aestivum	Leaves	DI-MS/MS	DGDG	36:4	Heat	-0.400806	0.227283
Narayanan et al., 2016b	Triticum aestivum	Leaves	DI-MS/MS	DGDG	36:5	Heat	-0.44935	0.228172
Narayanan et al., 2016b	Triticum aestivum	Leaves	DI-MS/MS	DGDG	36:6	Heat	-0.283655	0.224603
Narayanan et al., 2016b	Triticum aestivum	Leaves	DI-MS/MS	DGDG	38:5	Heat	0.365241	0.227763
Narayanan et al., 2016b	Triticum aestivum	Leaves	DI-MS/MS	DGDG	38:6	Heat	0.206149	0.223452
Narayanan et al., 2016b	Triticum aestivum	Leaves	DI-MS/MS	DGDG	34:1	Heat	1.04705	0.259284
Narayanan et al., 2016b	Triticum aestivum	Leaves	DI-MS/MS	DGDG	34:2	Heat	0.531389	0.230079
Narayanan et al., 2016b	Triticum aestivum	Leaves	DI-MS/MS	DGDG	34:3	Heat	0.414429	0.227165
Narayanan et al., 2016b	Triticum aestivum	Leaves	DI-MS/MS	DGDG	34:4	Heat	0.534275	0.23241
Narayanan et al., 2016b	Triticum aestivum	Leaves	DI-MS/MS	DGDG	34:5	Heat	0.728955	0.23703
Narayanan et al., 2016b	Triticum aestivum	Leaves	DI-MS/MS	DGDG	36:3	Heat	0.440902	0.227641
Narayanan et al., 2016b	Triticum aestivum	Leaves	DI-MS/MS	DGDG	36:4	Heat	-0.00344458	0.222223
Narayanan et al., 2016b	Triticum aestivum	Leaves	DI-MS/MS	DGDG	36:5	Heat	-0.203811	0.223487
Narayanan et al., 2016b	Triticum aestivum	Leaves	DI-MS/MS	DGDG	36:6	Heat	-0.322336	0.225524
Narayanan et al., 2016b	Triticum aestivum	Leaves	DI-MS/MS	DGDG	38:5	Heat	0.466102	0.228974
Narayanan et al., 2016b	Triticum aestivum	Leaves	DI-MS/MS	DGDG	38:6	Heat	0.50363	0.232442
Narayanan et al., 2016b	Triticum aestivum	Leaves	DI-MS/MS	DGDG	34:1	Heat	-2.65563	0.571506
Narayanan et al., 2016b	Triticum aestivum	Leaves	DI-MS/MS	DGDG	34:2	Heat	-3.09367	0.564039
Narayanan et al., 2016b	Triticum aestivum	Leaves	DI-MS/MS	DGDG	34:3	Heat	-0.367718	0.226536
Narayanan et al., 2016b	Triticum aestivum	Leaves	DI-MS/MS	DGDG	34:4	Heat	-1.03336	0.254473
Narayanan et al., 2016b	Triticum aestivum	Leaves	DI-MS/MS	DGDG	34:5	Heat	0.322406	0.225449
Narayanan et al., 2016b	Triticum aestivum	Leaves	DI-MS/MS	DGDG	36:3	Heat	-0.11664	0.222608
Narayanan et al., 2016b	Triticum aestivum	Leaves	DI-MS/MS	DGDG	36:4	Heat	-2.35193	0.414695
Narayanan et al., 2016b	Triticum aestivum	Leaves	DI-MS/MS	DGDG	36:5	Heat	-3.95332	0.753254
Narayanan et al., 2016b	Triticum aestivum	Leaves	DI-MS/MS	DGDG	36:6	Heat	-0.223138	0.223624
Narayanan et al., 2016b	Triticum aestivum	Leaves	DI-MS/MS	DGDG	38:5	Heat	-1.29496	0.275984
Narayanan et al., 2016b	Triticum aestivum	Leaves	DI-MS/MS	DGDG	38:6	Heat	0.21888	0.223716
Narayanan et al., 2016b	Triticum aestivum	Leaves	DI-MS/MS	DGDG	34:1	Heat	0.171683	0.223481
Narayanan et al., 2016b	Triticum aestivum	Leaves	DI-MS/MS	DGDG	34:2	Heat	-0.382872	0.226294
Narayanan et al., 2016b	Triticum aestivum	Leaves	DI-MS/MS	DGDG	34:3	Heat	0.295928	0.224659
Narayanan et al., 2016b	Triticum aestivum	Leaves	DI-MS/MS	DGDG	34:4	Heat	0.615168	0.233658
Narayanan et al., 2016b	Triticum aestivum	Leaves	DI-MS/MS	DGDG	34:5	Heat	0.645997	0.234476
Narayanan et al., 2016b	Triticum aestivum	Leaves	DI-MS/MS	DGDG	36:3	Heat	0.28391	0.224512
Narayanan et al., 2016b	Triticum aestivum	Leaves	DI-MS/MS	DGDG	36:4	Heat	-0.141154	0.222833
Narayanan et al., 2016b	Triticum aestivum	Leaves	DI-MS/MS	DGDG	36:5	Heat	-0.539179	0.230524
Narayanan et al., 2016b	Triticum aestivum	Leaves	DI-MS/MS	DGDG	36:6	Heat	-0.25624	0.224046
Narayanan et al., 2016b	Triticum aestivum	Leaves	DI-MS/MS	DGDG	38:5	Heat	-0.552713	0.233817
Narayanan et al., 2016b	Triticum aestivum	Leaves	DI-MS/MS	DGDG	38:6	Heat	0.26332	0.225139
Narayanan et al., 2016b	Triticum aestivum	Leaves	DI-MS/MS	DGDG	34:1	Heat	-2.29963	0.503776
Narayanan et al., 2016b	Triticum aestivum	Leaves	DI-MS/MS	DGDG	34:2	Heat	-2.40623	0.472688
Narayanan et al., 2016b	Triticum aestivum	Leaves	DI-MS/MS	DGDG	34:3	Heat	0.520426	0.230703
Narayanan et al., 2016b	Triticum aestivum	Leaves	DI-MS/MS	DGDG	34:4	Heat	-0.474001	0.232195
Narayanan et al., 2016b	Triticum aestivum	Leaves	DI-MS/MS	DGDG	34:5	Heat	0.276746	0.224542
Narayanan et al., 2016b	Triticum aestivum	Leaves	DI-MS/MS	DGDG	36:3	Heat	0.187164	0.223326
Narayanan et al., 2016b	Triticum aestivum	Leaves	DI-MS/MS	DGDG	36:4	Heat	-1.95248	0.374392
Narayanan et al., 2016b	Triticum aestivum	Leaves	DI-MS/MS	DGDG	36:5	Heat	-4.54213	0.984422
Narayanan et al., 2016b	Triticum aestivum	Leaves	DI-MS/MS	DGDG	36:6	Heat	0.763768	0.238526
Narayanan et al., 2016b	Triticum aestivum	Leaves	DI-MS/MS	DGDG	38:5	Heat	-0.970353	0.248505
Narayanan et al., 2016b	Triticum aestivum	Leaves	DI-MS/MS	DGDG	38:6	Heat	0.973003	0.249685
Zoong Lwe et al., 2021	Brassica carinata	Leaves	DI-MS/MS	DGDG	34:1	Heat	-6.16899	3.65061
Zoong Lwe et al., 2021	Brassica carinata	Leaves	DI-MS/MS	DGDG	34:2	Heat	-2.06113	0.833842
Zoong Lwe et al., 2021	Brassica carinata	Leaves	DI-MS/MS	DGDG	34:3	Heat	-3.54964	1.28911
Zoong Lwe et al., 2021	Brassica carinata	Leaves	DI-MS/MS	DGDG	34:4	Heat	-0.753009	0.560924
Zoong Lwe et al., 2021	Brassica carinata	Leaves	DI-MS/MS	DGDG	34:5	Heat	0.867264	0.582006
Zoong Lwe et al., 2021	Brassica carinata	Leaves	DI-MS/MS	DGDG	34:6	Heat	0.776272	0.555331
Zoong Lwe et al., 2021	Brassica carinata	Leaves	DI-MS/MS	DGDG	36:3	Heat	-1.99413	0.765842
Zoong Lwe et al., 2021	Brassica carinata	Leaves	DI-MS/MS	DGDG	36:4	Heat	-0.197958	0.5035
Zoong Lwe et al., 2021	Brassica carinata	Leaves	DI-MS/MS	DGDG	36:5	Heat	3.18532	1.75452
Zoong Lwe et al., 2021	Brassica carinata	Leaves	DI-MS/MS	DGDG	36:6	Heat	1.42087	0.706009
Zoong Lwe et al., 2021	Brassica carinata	Leaves	DI-MS/MS	DGDG	38:5	Heat	1.45417	0.697749
Zoong Lwe et al., 2021	Brassica carinata	Leaves	DI-MS/MS	DGDG	34:1	Heat	-4.78415	3.08467
Zoong Lwe et al., 2021	Brassica carinata	Leaves	DI-MS/MS	DGDG	34:2	Heat	-3.7787	1.41474
Zoong Lwe et al., 2021	Brassica carinata	Leaves	DI-MS/MS	DGDG	34:3	Heat	-5.42147	2.48717
Zoong Lwe et al., 2021	Brassica carinata	Leaves	DI-MS/MS	DGDG	34:4	Heat	-1.29609	0.619265
Zoong Lwe et al., 2021	Brassica carinata	Leaves	DI-MS/MS	DGDG	34:5	Heat	1.22674	0.667164
Zoong Lwe et al., 2021	Brassica carinata	Leaves	DI-MS/MS	DGDG	34:6	Heat	1.39482	0.708287
Zoong Lwe et al., 2021	Brassica carinata	Leaves	DI-MS/MS	DGDG	36:3	Heat	-3.53883	1.30847
Zoong Lwe et al., 2021	Brassica carinata	Leaves	DI-MS/MS	DGDG	36:4	Heat	-1.06194	0.59723
Zoong Lwe et al., 2021	Brassica carinata	Leaves	DI-MS/MS	DGDG	36:5	Heat	2.56733	1.29447
Zoong Lwe et al., 2021	Brassica carinata	Leaves	DI-MS/MS	DGDG	36:6	Heat	1.02423	0.608712
Zoong Lwe et al., 2021	Brassica carinata	Leaves	DI-MS/MS	DGDG	38:5	Heat	1.57208	0.806488
Tang et al., 2016	Arabidopsis thaliana	Leaves	DI-MS/MS	DGDG		Heat	0.459751	1.03698
Tang et al., 2016	Arabis paniculata	Leaves	DI-MS/MS	DGDG		Heat	-0.705863	1.11454
Tang et al., 2016	Arabidopsis thaliana	Leaves	DI-MS/MS	DGDG		Heat	0.400648	1.03339
Tang et al., 2016	Arabis paniculata	Leaves	DI-MS/MS	DGDG		Heat	-2.18883	1.61902
Tang et al., 2016	Arabidopsis thaliana	Leaves	DI-MS/MS	DGDG		Heat	-2.64043	2.20511
Tang et al., 2016	Arabis paniculata	Leaves	DI-MS/MS	DGDG		Heat	-3.36024	2.48769
Tang et al., 2016	Arabidopsis thaliana	Leaves	DI-MS/MS	DGDG		Heat	-3.6216	3.49194
Tang et al., 2016	Arabis paniculata	Leaves	DI-MS/MS	DGDG		Heat	-5.74885	7.04953
Tang et al., 2016	Arabidopsis thaliana	Leaves	DI-MS/MS	DGDG		Heat	-1.70523	1.40171
Tang et al., 2016	Arabis paniculata	Leaves	DI-MS/MS	DGDG		Heat	-1.48163	1.40492
Tang et al., 2016	Arabidopsis thaliana	Leaves	DI-MS/MS	DGDG		Heat	-12.3626	30.1218
Tang et al., 2016	Arabis paniculata	Leaves	DI-MS/MS	DGDG		Heat	-3.70404	3.43686
Tang et al., 2016	Arabidopsis thaliana	Leaves	DI-MS/MS	DGDG		Heat	-6.3502	8.21996
Tang et al., 2016	Arabis paniculata	Leaves	DI-MS/MS	DGDG		Heat	-12.5182	23.486
Tang et al., 2016	Arabidopsis thaliana	Leaves	DI-MS/MS	DGDG		Heat	-7.89412	10.2854
Tang et al., 2016	Arabis paniculata	Leaves	DI-MS/MS	DGDG		Heat	-11.627	18.2938
Zheng et al., 2011	Arabidopsis thaliana	Seedlings	DI-MS/MS	DGDG		Heat	-4.32736	2.41
Zheng et al., 2011	Crucihimalaya himalaica	Seedlings	DI-MS/MS	DGDG		Heat	-0.900181	0.734563
Qian et al., 2023	Arabidopsis thaliana	Germinating seeds	DI-MS/MS	DGDG	34:0	Heat	2.85114	0.806508
Qian et al., 2023	Arabidopsis thaliana	Germinating seeds	DI-MS/MS	DGDG	34:1	Heat	2.12779	0.645161
Qian et al., 2023	Arabidopsis thaliana	Germinating seeds	DI-MS/MS	DGDG	34:2	Heat	1.83532	0.568839
Qian et al., 2023	Arabidopsis thaliana	Germinating seeds	DI-MS/MS	DGDG	34:3	Heat	2.8975	1.08834
Qian et al., 2023	Arabidopsis thaliana	Germinating seeds	DI-MS/MS	DGDG	34:4	Heat	-0.751295	0.428402
Qian et al., 2023	Arabidopsis thaliana	Germinating seeds	DI-MS/MS	DGDG	34:5	Heat	0.570827	0.426592
Qian et al., 2023	Arabidopsis thaliana	Germinating seeds	DI-MS/MS	DGDG	34:6	Heat	-0.895434	0.440127
Qian et al., 2023	Arabidopsis thaliana	Germinating seeds	DI-MS/MS	DGDG	34:7	Heat	0.538702	0.416724
Qian et al., 2023	Arabidopsis thaliana	Germinating seeds	DI-MS/MS	DGDG	36:0	Heat	3.98626	1.45389
Qian et al., 2023	Arabidopsis thaliana	Germinating seeds	DI-MS/MS	DGDG	36:1	Heat	4.2667	1.36665
Qian et al., 2023	Arabidopsis thaliana	Germinating seeds	DI-MS/MS	DGDG	36:2	Heat	1.04848	0.471046
Qian et al., 2023	Arabidopsis thaliana	Germinating seeds	DI-MS/MS	DGDG	36:3	Heat	3.41232	1.00059
Qian et al., 2023	Arabidopsis thaliana	Germinating seeds	DI-MS/MS	DGDG	36:4	Heat	1.99285	0.601355
Qian et al., 2023	Arabidopsis thaliana	Germinating seeds	DI-MS/MS	DGDG	36:5	Heat	2.32148	0.672189
Qian et al., 2023	Arabidopsis thaliana	Germinating seeds	DI-MS/MS	DGDG	36:6	Heat	-0.782879	0.443576
Qian et al., 2023	Arabidopsis thaliana	Germinating seeds	DI-MS/MS	DGDG	36:7	Heat	1.81387	0.622176
Qian et al., 2023	Arabidopsis thaliana	Germinating seeds	DI-MS/MS	DGDG	36:8	Heat	0.758979	0.432011
Qian et al., 2023	Arabidopsis thaliana	Germinating seeds	DI-MS/MS	DGDG	38:0	Heat	1.37891	0.49511
Qian et al., 2023	Arabidopsis thaliana	Germinating seeds	DI-MS/MS	DGDG	38:1	Heat	-0.351112	0.406284
Qian et al., 2023	Arabidopsis thaliana	Germinating seeds	DI-MS/MS	DGDG	38:3	Heat	2.54273	0.845269
Qian et al., 2023	Arabidopsis thaliana	Germinating seeds	DI-MS/MS	DGDG	38:4	Heat	2.05379	0.65385
Qian et al., 2023	Arabidopsis thaliana	Germinating seeds	DI-MS/MS	DGDG	38:5	Heat	1.71375	0.56111
Qian et al., 2023	Arabidopsis thaliana	Germinating seeds	DI-MS/MS	DGDG	38:6	Heat	4.36471	1.38254
Qian et al., 2023	Arabidopsis thaliana	Germinating seeds	DI-MS/MS	DGDG	38:7	Heat	0.419693	0.415403
Qian et al., 2023	Arabidopsis thaliana	Germinating seeds	DI-MS/MS	DGDG	34:0	Heat	-1.66299	0.606686
Qian et al., 2023	Arabidopsis thaliana	Germinating seeds	DI-MS/MS	DGDG	34:1	Heat	-0.837662	0.459119
Qian et al., 2023	Arabidopsis thaliana	Germinating seeds	DI-MS/MS	DGDG	34:2	Heat	-0.572965	0.421107
Qian et al., 2023	Arabidopsis thaliana	Germinating seeds	DI-MS/MS	DGDG	34:3	Heat	-19.4095	19.2591
Qian et al., 2023	Arabidopsis thaliana	Germinating seeds	DI-MS/MS	DGDG	34:4	Heat	-5.9089	2.46872
Qian et al., 2023	Arabidopsis thaliana	Germinating seeds	DI-MS/MS	DGDG	34:5	Heat	-1.39057	0.507609
Qian et al., 2023	Arabidopsis thaliana	Germinating seeds	DI-MS/MS	DGDG	34:6	Heat	-5.33023	1.85483
Qian et al., 2023	Arabidopsis thaliana	Germinating seeds	DI-MS/MS	DGDG	34:7	Heat	-1.1426	0.477449
Qian et al., 2023	Arabidopsis thaliana	Germinating seeds	DI-MS/MS	DGDG	36:0	Heat	-1.61889	0.631248
Qian et al., 2023	Arabidopsis thaliana	Germinating seeds	DI-MS/MS	DGDG	36:1	Heat	-1.78712	0.673894
Qian et al., 2023	Arabidopsis thaliana	Germinating seeds	DI-MS/MS	DGDG	36:2	Heat	-0.600505	0.423585
Qian et al., 2023	Arabidopsis thaliana	Germinating seeds	DI-MS/MS	DGDG	36:3	Heat	-1.42976	0.535151
Qian et al., 2023	Arabidopsis thaliana	Germinating seeds	DI-MS/MS	DGDG	36:4	Heat	-1.1586	0.483987
Qian et al., 2023	Arabidopsis thaliana	Germinating seeds	DI-MS/MS	DGDG	36:5	Heat	-2.64292	0.766299
Qian et al., 2023	Arabidopsis thaliana	Germinating seeds	DI-MS/MS	DGDG	36:6	Heat	-24.0808	56.6105
Qian et al., 2023	Arabidopsis thaliana	Germinating seeds	DI-MS/MS	DGDG	36:7	Heat	-1.31555	0.547171
Qian et al., 2023	Arabidopsis thaliana	Germinating seeds	DI-MS/MS	DGDG	36:8	Heat	-0.592457	0.417968
Qian et al., 2023	Arabidopsis thaliana	Germinating seeds	DI-MS/MS	DGDG	38:0	Heat	-1.53176	0.520906
Qian et al., 2023	Arabidopsis thaliana	Germinating seeds	DI-MS/MS	DGDG	38:1	Heat	-1.37402	0.524076
Qian et al., 2023	Arabidopsis thaliana	Germinating seeds	DI-MS/MS	DGDG	38:3	Heat	1.39258	0.541117
Qian et al., 2023	Arabidopsis thaliana	Germinating seeds	DI-MS/MS	DGDG	38:4	Heat	-1.49723	0.518953
Qian et al., 2023	Arabidopsis thaliana	Germinating seeds	DI-MS/MS	DGDG	38:5	Heat	-2.77525	0.785683
Qian et al., 2023	Arabidopsis thaliana	Germinating seeds	DI-MS/MS	DGDG	38:6	Heat	-6.00243	3.03605
Qian et al., 2023	Arabidopsis thaliana	Germinating seeds	DI-MS/MS	DGDG	38:7	Heat	-2.16384	0.694603
Qian et al., 2023	Arabidopsis thaliana	Germinating seeds	DI-MS/MS	DGDG	34:0	Heat	-4.40436	1.47311
Qian et al., 2023	Arabidopsis thaliana	Germinating seeds	DI-MS/MS	DGDG	34:1	Heat	-3.81076	1.32316
Qian et al., 2023	Arabidopsis thaliana	Germinating seeds	DI-MS/MS	DGDG	34:2	Heat	-0.0320237	0.40008
Qian et al., 2023	Arabidopsis thaliana	Germinating seeds	DI-MS/MS	DGDG	34:3	Heat	-13.7868	12.4647
Qian et al., 2023	Arabidopsis thaliana	Germinating seeds	DI-MS/MS	DGDG	34:4	Heat	-5.12714	1.85378
Qian et al., 2023	Arabidopsis thaliana	Germinating seeds	DI-MS/MS	DGDG	34:5	Heat	-2.11867	0.789234
Qian et al., 2023	Arabidopsis thaliana	Germinating seeds	DI-MS/MS	DGDG	34:6	Heat	-8.11722	5.4215
Qian et al., 2023	Arabidopsis thaliana	Germinating seeds	DI-MS/MS	DGDG	34:7	Heat	-1.45314	0.602853
Qian et al., 2023	Arabidopsis thaliana	Germinating seeds	DI-MS/MS	DGDG	36:0	Heat	-6.4808	2.70183
Qian et al., 2023	Arabidopsis thaliana	Germinating seeds	DI-MS/MS	DGDG	36:1	Heat	-6.16743	2.55378
Qian et al., 2023	Arabidopsis thaliana	Germinating seeds	DI-MS/MS	DGDG	36:2	Heat	-2.11338	0.684659
Qian et al., 2023	Arabidopsis thaliana	Germinating seeds	DI-MS/MS	DGDG	36:3	Heat	-0.590984	0.431858
Qian et al., 2023	Arabidopsis thaliana	Germinating seeds	DI-MS/MS	DGDG	36:4	Heat	-0.257902	0.406137
Qian et al., 2023	Arabidopsis thaliana	Germinating seeds	DI-MS/MS	DGDG	36:5	Heat	-1.01992	0.482803
Qian et al., 2023	Arabidopsis thaliana	Germinating seeds	DI-MS/MS	DGDG	36:6	Heat	-23.7395	52.8006
Qian et al., 2023	Arabidopsis thaliana	Germinating seeds	DI-MS/MS	DGDG	36:7	Heat	-4.20479	1.56916
Qian et al., 2023	Arabidopsis thaliana	Germinating seeds	DI-MS/MS	DGDG	36:8	Heat	-1.31446	0.507099
Qian et al., 2023	Arabidopsis thaliana	Germinating seeds	DI-MS/MS	DGDG	38:0	Heat	-2.81321	0.800241
Qian et al., 2023	Arabidopsis thaliana	Germinating seeds	DI-MS/MS	DGDG	38:1	Heat	-1.26656	0.49871
Qian et al., 2023	Arabidopsis thaliana	Germinating seeds	DI-MS/MS	DGDG	38:3	Heat	0.862936	0.444304
Qian et al., 2023	Arabidopsis thaliana	Germinating seeds	DI-MS/MS	DGDG	38:4	Heat	-1.57147	0.526909
Qian et al., 2023	Arabidopsis thaliana	Germinating seeds	DI-MS/MS	DGDG	38:5	Heat	-4.34178	1.78945
Qian et al., 2023	Arabidopsis thaliana	Germinating seeds	DI-MS/MS	DGDG	38:6	Heat	-9.21388	5.53384
Qian et al., 2023	Arabidopsis thaliana	Germinating seeds	DI-MS/MS	DGDG	38:7	Heat	-4.51011	1.46679
Gu et al., 2017	Zea mays	Leaves	DI-MS/MS	DGDG	34:1	Cold	2.44663	0.890396
Gu et al., 2017	Zea mays	Leaves	DI-MS/MS	DGDG	34:2	Cold	-0.957159	0.565525
Gu et al., 2017	Zea mays	Leaves	DI-MS/MS	DGDG	34:3	Cold	0.0300065	0.500057
Gu et al., 2017	Zea mays	Leaves	DI-MS/MS	DGDG	34:4	Cold	0.272576	0.507804
Gu et al., 2017	Zea mays	Leaves	DI-MS/MS	DGDG	34:5	Cold	-0.46223	0.525347
Gu et al., 2017	Zea mays	Leaves	DI-MS/MS	DGDG	34:6	Cold	12.7886	13.179
Gu et al., 2017	Zea mays	Leaves	DI-MS/MS	DGDG	36:1	Cold	-5.0343	3.47934
Gu et al., 2017	Zea mays	Leaves	DI-MS/MS	DGDG	36:2	Cold	-1.16336	0.589157
Gu et al., 2017	Zea mays	Leaves	DI-MS/MS	DGDG	36:3	Cold	0.165999	0.501843
Gu et al., 2017	Zea mays	Leaves	DI-MS/MS	DGDG	36:4	Cold	-0.990912	0.561518
Gu et al., 2017	Zea mays	Leaves	DI-MS/MS	DGDG	36:5	Cold	-1.05855	0.597555
Gu et al., 2017	Zea mays	Leaves	DI-MS/MS	DGDG	36:6	Cold	11.6669	10.9571
Gu et al., 2017	Zea mays	Leaves	DI-MS/MS	DGDG		Cold	3.48938	1.58042
Vu et al., 2022	Arabidopsis thaliana	Leaves	DI-MS/MS	DGDG	34:3	Cold	0.191462	0.118209
Vu et al., 2022	Arabidopsis thaliana	Leaves	DI-MS/MS	DGDG	34:4	Cold	0.144138	0.118141
Vu et al., 2022	Arabidopsis thaliana	Leaves	DI-MS/MS	DGDG	34:5	Cold	0.371711	0.120612
Vu et al., 2022	Arabidopsis thaliana	Leaves	DI-MS/MS	DGDG	34:6	Cold	1.04513	0.133722
Vu et al., 2022	Arabidopsis thaliana	Leaves	DI-MS/MS	DGDG	36:3	Cold	0.0820635	0.117756
Vu et al., 2022	Arabidopsis thaliana	Leaves	DI-MS/MS	DGDG	36:4	Cold	0.0686195	0.117741
Vu et al., 2022	Arabidopsis thaliana	Leaves	DI-MS/MS	DGDG	36:5	Cold	-0.345122	0.119914
Vu et al., 2022	Arabidopsis thaliana	Leaves	DI-MS/MS	DGDG	36:6	Cold	-0.0631803	0.117722
Vu et al., 2022	Arabidopsis thaliana	Leaves	DI-MS/MS	DGDG	38:4	Cold	0.692857	0.124718
Vu et al., 2022	Arabidopsis thaliana	Leaves	DI-MS/MS	DGDG	38:5	Cold	-0.0200677	0.117653
Vu et al., 2022	Arabidopsis thaliana	Leaves	DI-MS/MS	DGDG	38:6	Cold	0.928407	0.130973
Vu et al., 2022	Arabidopsis thaliana	Leaves	DI-MS/MS	DGDG	34:3	Cold	-0.0182942	0.117653
Vu et al., 2022	Arabidopsis thaliana	Leaves	DI-MS/MS	DGDG	34:4	Cold	-0.0354013	0.117671
Vu et al., 2022	Arabidopsis thaliana	Leaves	DI-MS/MS	DGDG	34:5	Cold	0.211824	0.1185
Vu et al., 2022	Arabidopsis thaliana	Leaves	DI-MS/MS	DGDG	34:6	Cold	0.614034	0.123587
Vu et al., 2022	Arabidopsis thaliana	Leaves	DI-MS/MS	DGDG	36:3	Cold	-0.170795	0.118142
Vu et al., 2022	Arabidopsis thaliana	Leaves	DI-MS/MS	DGDG	36:4	Cold	-0.0244893	0.117659
Vu et al., 2022	Arabidopsis thaliana	Leaves	DI-MS/MS	DGDG	36:5	Cold	-0.68943	0.127686
Vu et al., 2022	Arabidopsis thaliana	Leaves	DI-MS/MS	DGDG	36:6	Cold	0.685123	0.12564
Liu et al., 2020	Panax notoginseng	Leaves	DI-MS/MS	DGDG		Cold	0.109273	0.500901
Vu et al., 2012	Arabidopsis thaliana	Leaves	DI-MS/MS	DGDG	34:6	Cold	-0.630734	0.524865
Vu et al., 2012	Arabidopsis thaliana	Leaves	DI-MS/MS	DGDG	34:5	Cold	-0.610821	0.524605
Vu et al., 2012	Arabidopsis thaliana	Leaves	DI-MS/MS	DGDG	34:4	Cold	-0.598142	0.529785
Vu et al., 2012	Arabidopsis thaliana	Leaves	DI-MS/MS	DGDG	34:3	Cold	-0.426757	0.514129
Vu et al., 2012	Arabidopsis thaliana	Leaves	DI-MS/MS	DGDG	34:2	Cold	-0.706673	0.547265
Vu et al., 2012	Arabidopsis thaliana	Leaves	DI-MS/MS	DGDG	34:1	Cold	-0.533827	0.529759
Vu et al., 2012	Arabidopsis thaliana	Leaves	DI-MS/MS	DGDG	36:6	Cold	-0.530367	0.529416
Vu et al., 2012	Arabidopsis thaliana	Leaves	DI-MS/MS	DGDG	36:5	Cold	-0.807283	0.573756
Vu et al., 2012	Arabidopsis thaliana	Leaves	DI-MS/MS	DGDG	36:4	Cold	-0.732939	0.551512
Vu et al., 2012	Arabidopsis thaliana	Leaves	DI-MS/MS	DGDG	36:3	Cold	-0.489426	0.526239
Vu et al., 2012	Arabidopsis thaliana	Leaves	DI-MS/MS	DGDG	36:2	Cold	-0.57092	0.527706
Vu et al., 2012	Arabidopsis thaliana	Leaves	DI-MS/MS	DGDG	36:1	Cold	0.28546	0.506926
Vu et al., 2012	Arabidopsis thaliana	Leaves	DI-MS/MS	DGDG	38:6	Cold	-0.250365	0.505461
Vu et al., 2012	Arabidopsis thaliana	Leaves	DI-MS/MS	DGDG	38:5	Cold	-1.02766	0.623831
Vu et al., 2012	Arabidopsis thaliana	Leaves	DI-MS/MS	DGDG	38:4	Cold	-0.531104	0.520237
Vu et al., 2012	Arabidopsis thaliana	Leaves	DI-MS/MS	DGDG	38:3	Cold	-0.928874	0.595909
Vu et al., 2012	Arabidopsis thaliana	Leaves	DI-MS/MS	DGDG	34:6	Cold	0.517621	0.5168
Vu et al., 2012	Arabidopsis thaliana	Leaves	DI-MS/MS	DGDG	34:5	Cold	0.399624	0.50999
Vu et al., 2012	Arabidopsis thaliana	Leaves	DI-MS/MS	DGDG	34:4	Cold	-0.123096	0.500947
Vu et al., 2012	Arabidopsis thaliana	Leaves	DI-MS/MS	DGDG	34:3	Cold	-0.382897	0.511436
Vu et al., 2012	Arabidopsis thaliana	Leaves	DI-MS/MS	DGDG	34:2	Cold	0.140049	0.501316
Vu et al., 2012	Arabidopsis thaliana	Leaves	DI-MS/MS	DGDG	34:1	Cold	0.711841	0.535163
Vu et al., 2012	Arabidopsis thaliana	Leaves	DI-MS/MS	DGDG	36:6	Cold	-0.219848	0.503093
Vu et al., 2012	Arabidopsis thaliana	Leaves	DI-MS/MS	DGDG	36:5	Cold	0.220876	0.503401
Vu et al., 2012	Arabidopsis thaliana	Leaves	DI-MS/MS	DGDG	36:4	Cold	-0.116161	0.500964
Vu et al., 2012	Arabidopsis thaliana	Leaves	DI-MS/MS	DGDG	36:3	Cold	-0.720264	0.534832
Vu et al., 2012	Arabidopsis thaliana	Leaves	DI-MS/MS	DGDG	36:2	Cold	0.196402	0.503606
Vu et al., 2012	Arabidopsis thaliana	Leaves	DI-MS/MS	DGDG	36:1	Cold	0.57092	0.527706
Vu et al., 2012	Arabidopsis thaliana	Leaves	DI-MS/MS	DGDG	38:6	Cold	0	0.5
Vu et al., 2012	Arabidopsis thaliana	Leaves	DI-MS/MS	DGDG	38:5	Cold	0.326908	0.506896
Vu et al., 2012	Arabidopsis thaliana	Leaves	DI-MS/MS	DGDG	38:4	Cold	-0.354069	0.508994
Vu et al., 2012	Arabidopsis thaliana	Leaves	DI-MS/MS	DGDG	38:3	Cold	0	0.5
Welti et al., 2002	Arabidopsis thaliana	Leaves	DI-MS/MS	DGDG	34:1	Cold	-1.27067	0.813781
Welti et al., 2002	Arabidopsis thaliana	Leaves	DI-MS/MS	DGDG	34:2	Cold	-0.268829	0.67522
Welti et al., 2002	Arabidopsis thaliana	Leaves	DI-MS/MS	DGDG	34:3	Cold	1.38976	0.891567
Welti et al., 2002	Arabidopsis thaliana	Leaves	DI-MS/MS	DGDG	34:4	Cold	-0.236846	0.67135
Welti et al., 2002	Arabidopsis thaliana	Leaves	DI-MS/MS	DGDG	34:5	Cold	0.489593	0.687584
Welti et al., 2002	Arabidopsis thaliana	Leaves	DI-MS/MS	DGDG	34:6	Cold	1.75291	0.951155
Welti et al., 2002	Arabidopsis thaliana	Leaves	DI-MS/MS	DGDG	36:2	Cold	-0.668091	0.712874
Welti et al., 2002	Arabidopsis thaliana	Leaves	DI-MS/MS	DGDG	36:3	Cold	-0.415647	0.681471
Welti et al., 2002	Arabidopsis thaliana	Leaves	DI-MS/MS	DGDG	36:4	Cold	-0.565425	0.693632
Welti et al., 2002	Arabidopsis thaliana	Leaves	DI-MS/MS	DGDG	36:5	Cold	0.661985	0.704523
Welti et al., 2002	Arabidopsis thaliana	Leaves	DI-MS/MS	DGDG	36:6	Cold	3.466	1.82377
Welti et al., 2002	Arabidopsis thaliana	Leaves	DI-MS/MS	DGDG	38:4	Cold	0.0369987	0.666812
Welti et al., 2002	Arabidopsis thaliana	Leaves	DI-MS/MS	DGDG	38:5	Cold	0.393816	0.68011
Welti et al., 2002	Arabidopsis thaliana	Leaves	DI-MS/MS	DGDG	38:6	Cold	0.931837	0.740253
Welti et al., 2002	Arabidopsis thaliana	Leaves	DI-MS/MS	DGDG		Cold	3.05674	1.47943
Welti et al., 2002	Arabidopsis thaliana	Leaves	DI-MS/MS	DGDG		Cold	2.53398	1.29977
Tan et al., 2018	Arabidopsis thaliana	Leaves	DI-MS/MS	DGDG		Cold	2.14871	1.05141
Tan et al., 2018	Arabidopsis thaliana	Leaves	DI-MS/MS	DGDG		Cold	2.56664	1.21672
Tan et al., 2018	Arabidopsis thaliana	Leaves	DI-MS/MS	DGDG		Cold	2.47448	1.18886
Zhang et al., 2013	Thellungiella salsuginea	Leaves	DI-MS/MS	DGDG		Cold	1.47108	0.639654
Zheng et al., 2011	Arabidopsis thaliana	Seedlings	DI-MS/MS	DGDG		Cold	0.692363	0.707771
Zheng et al., 2011	Crucihimalaya himalaica	Seedlings	DI-MS/MS	DGDG		Cold	2.15108	1.10171
Zhao et al., 2021	Zea mays	Roots	DI-MS/MS	DGDG		Cold	0.128037	1.00247
Zhao et al., 2021	Zea mays	Roots	DI-MS/MS	DGDG	34:3	Cold	-0.0604924	1.0007
Zhao et al., 2021	Zea mays	Roots	DI-MS/MS	DGDG	34:2	Cold	1.32725	1.29947
Zhao et al., 2021	Zea mays	Roots	DI-MS/MS	DGDG	36:6	Cold	-1.19584	1.23115
Zhao et al., 2021	Zea mays	Roots	DI-MS/MS	DGDG	36:5	Cold	-0.335275	1.01539
Zhao et al., 2021	Zea mays	Roots	DI-MS/MS	DGDG	36:4	Cold	0.575822	1.04145
Zhao et al., 2021	Zea mays	Roots	DI-MS/MS	DGDG	36:3	Cold	-0.329041	1.01353
Zhao et al., 2021	Zea mays	Roots	DI-MS/MS	DGDG	36:2	Cold	0	1
Higashi et al., 2015	Arabidopsis thaliana	Shoots	LC-MS	DGDG	34:0	Heat	3.81549	2.02831
Higashi et al., 2015	Arabidopsis thaliana	Shoots	LC-MS	DGDG	34:2	Heat	2.29861	1.11343
Higashi et al., 2015	Arabidopsis thaliana	Shoots	LC-MS	DGDG	34:3	Heat	1.12933	0.807422
Higashi et al., 2015	Arabidopsis thaliana	Shoots	LC-MS	DGDG	34:4	Heat	-2.10394	1.08051
Higashi et al., 2015	Arabidopsis thaliana	Shoots	LC-MS	DGDG	34:5	Heat	-1.99857	1.00029
Higashi et al., 2015	Arabidopsis thaliana	Shoots	LC-MS	DGDG	34:6	Heat	-2.71609	1.29145
Higashi et al., 2015	Arabidopsis thaliana	Shoots	LC-MS	DGDG	36:2	Heat	7.4581	5.33801
Higashi et al., 2015	Arabidopsis thaliana	Shoots	LC-MS	DGDG	36:3	Heat	3.25305	1.71213
Higashi et al., 2015	Arabidopsis thaliana	Shoots	LC-MS	DGDG	36:4	Heat	0.306892	0.67453
Higashi et al., 2015	Arabidopsis thaliana	Shoots	LC-MS	DGDG	36:5	Heat	1.63114	0.890501
Higashi et al., 2015	Arabidopsis thaliana	Shoots	LC-MS	DGDG	36:6	Heat	-0.680176	0.705411
Higashi et al., 2015	Arabidopsis thaliana	Shoots	LC-MS	DGDG	34:0	Heat	5.67637	4.59532
Higashi et al., 2015	Arabidopsis thaliana	Shoots	LC-MS	DGDG	34:2	Heat	8.79262	11.0957
Higashi et al., 2015	Arabidopsis thaliana	Shoots	LC-MS	DGDG	34:3	Heat	-0.0763999	0.667402
Higashi et al., 2015	Arabidopsis thaliana	Shoots	LC-MS	DGDG	34:4	Heat	-0.549902	0.709436
Higashi et al., 2015	Arabidopsis thaliana	Shoots	LC-MS	DGDG	34:5	Heat	-1.52303	1.05056
Higashi et al., 2015	Arabidopsis thaliana	Shoots	LC-MS	DGDG	34:6	Heat	-3.91735	2.75218
Higashi et al., 2015	Arabidopsis thaliana	Shoots	LC-MS	DGDG	36:2	Heat	22.0251	46.8576
Higashi et al., 2015	Arabidopsis thaliana	Shoots	LC-MS	DGDG	36:3	Heat	2.84106	1.34059
Higashi et al., 2015	Arabidopsis thaliana	Shoots	LC-MS	DGDG	36:4	Heat	9.047	8.40422
Higashi et al., 2015	Arabidopsis thaliana	Shoots	LC-MS	DGDG	36:5	Heat	13.9923	27.0741
Higashi et al., 2015	Arabidopsis thaliana	Shoots	LC-MS	DGDG	36:6	Heat	2.13734	1.23595
Higashi et al., 2015	Arabidopsis thaliana	Shoots	LC-MS	DGDG	34:0	Heat	4.16488	2.72073
Higashi et al., 2015	Arabidopsis thaliana	Shoots	LC-MS	DGDG	34:2	Heat	6.58862	4.29183
Higashi et al., 2015	Arabidopsis thaliana	Shoots	LC-MS	DGDG	34:3	Heat	-0.324045	0.675583
Higashi et al., 2015	Arabidopsis thaliana	Shoots	LC-MS	DGDG	34:4	Heat	0.598297	0.696527
Higashi et al., 2015	Arabidopsis thaliana	Shoots	LC-MS	DGDG	34:5	Heat	-0.786848	0.718845
Higashi et al., 2015	Arabidopsis thaliana	Shoots	LC-MS	DGDG	34:6	Heat	-1.89744	0.975451
Higashi et al., 2015	Arabidopsis thaliana	Shoots	LC-MS	DGDG	36:2	Heat	17.1613	33.5647
Higashi et al., 2015	Arabidopsis thaliana	Shoots	LC-MS	DGDG	36:3	Heat	0.874431	0.738784
Higashi et al., 2015	Arabidopsis thaliana	Shoots	LC-MS	DGDG	36:4	Heat	20.0599	38.5771
Higashi et al., 2015	Arabidopsis thaliana	Shoots	LC-MS	DGDG	36:5	Heat	13.3397	18.829
Higashi et al., 2015	Arabidopsis thaliana	Shoots	LC-MS	DGDG	36:6	Heat	2.64737	1.27378
Higashi et al., 2015	Arabidopsis thaliana	Shoots	LC-MS	DGDG	34:0	Heat	6.29062	3.98384
Higashi et al., 2015	Arabidopsis thaliana	Shoots	LC-MS	DGDG	34:2	Heat	1.31711	0.811416
Higashi et al., 2015	Arabidopsis thaliana	Shoots	LC-MS	DGDG	34:3	Heat	-1.57297	0.873528
Higashi et al., 2015	Arabidopsis thaliana	Shoots	LC-MS	DGDG	34:4	Heat	-4.7155	2.5905
Higashi et al., 2015	Arabidopsis thaliana	Shoots	LC-MS	DGDG	34:5	Heat	-4.68289	2.4954
Higashi et al., 2015	Arabidopsis thaliana	Shoots	LC-MS	DGDG	34:6	Heat	-4.23048	2.88433
Higashi et al., 2015	Arabidopsis thaliana	Shoots	LC-MS	DGDG	36:2	Heat	9.52977	12.4917
Higashi et al., 2015	Arabidopsis thaliana	Shoots	LC-MS	DGDG	36:3	Heat	1.7845	0.952396
Higashi et al., 2015	Arabidopsis thaliana	Shoots	LC-MS	DGDG	36:4	Heat	-0.911909	0.741446
Higashi et al., 2015	Arabidopsis thaliana	Shoots	LC-MS	DGDG	36:5	Heat	1.97595	1.03746
Higashi et al., 2015	Arabidopsis thaliana	Shoots	LC-MS	DGDG	36:6	Heat	-0.528983	0.690029
Higashi et al., 2015	Arabidopsis thaliana	Shoots	LC-MS	DGDG	34:0	Heat	7.23243	6.15497
Higashi et al., 2015	Arabidopsis thaliana	Shoots	LC-MS	DGDG	34:2	Heat	4.08577	2.26929
Higashi et al., 2015	Arabidopsis thaliana	Shoots	LC-MS	DGDG	34:3	Heat	-0.873633	0.741104
Higashi et al., 2015	Arabidopsis thaliana	Shoots	LC-MS	DGDG	34:4	Heat	-2.89576	1.40701
Higashi et al., 2015	Arabidopsis thaliana	Shoots	LC-MS	DGDG	34:5	Heat	-4.48465	2.3447
Higashi et al., 2015	Arabidopsis thaliana	Shoots	LC-MS	DGDG	34:6	Heat	-3.96062	2.06466
Higashi et al., 2015	Arabidopsis thaliana	Shoots	LC-MS	DGDG	36:2	Heat	8.70794	13.0725
Higashi et al., 2015	Arabidopsis thaliana	Shoots	LC-MS	DGDG	36:3	Heat	4.13411	2.26019
Higashi et al., 2015	Arabidopsis thaliana	Shoots	LC-MS	DGDG	36:4	Heat	6.81927	7.08388
Higashi et al., 2015	Arabidopsis thaliana	Shoots	LC-MS	DGDG	36:5	Heat	8.74151	10.1428
Higashi et al., 2015	Arabidopsis thaliana	Shoots	LC-MS	DGDG	36:6	Heat	0.484246	0.686234
Higashi et al., 2015	Arabidopsis thaliana	Shoots	LC-MS	DGDG	34:0	Heat	7.82273	5.86546
Higashi et al., 2015	Arabidopsis thaliana	Shoots	LC-MS	DGDG	34:2	Heat	7.10101	5.42331
Higashi et al., 2015	Arabidopsis thaliana	Shoots	LC-MS	DGDG	34:3	Heat	-1.15032	0.80449
Higashi et al., 2015	Arabidopsis thaliana	Shoots	LC-MS	DGDG	34:4	Heat	1.50947	0.884684
Higashi et al., 2015	Arabidopsis thaliana	Shoots	LC-MS	DGDG	34:5	Heat	-2.71905	1.296
Higashi et al., 2015	Arabidopsis thaliana	Shoots	LC-MS	DGDG	34:6	Heat	-3.25963	1.91674
Higashi et al., 2015	Arabidopsis thaliana	Shoots	LC-MS	DGDG	36:2	Heat	14.1153	32.8676
Higashi et al., 2015	Arabidopsis thaliana	Shoots	LC-MS	DGDG	36:3	Heat	1.36747	0.874513
Higashi et al., 2015	Arabidopsis thaliana	Shoots	LC-MS	DGDG	36:4	Heat	29.2622	117.433
Higashi et al., 2015	Arabidopsis thaliana	Shoots	LC-MS	DGDG	36:5	Heat	21.0168	57.3399
Higashi et al., 2015	Arabidopsis thaliana	Shoots	LC-MS	DGDG	36:6	Heat	1.28024	0.816564
Higashi et al., 2018	Arabidopsis thaliana	Shoots	LC-MS	DGDG	34:6	Heat	-0.732088	0.113171
Higashi et al., 2018	Arabidopsis thaliana	Shoots	LC-MS	DGDG	34:6	Heat	-0.0710717	0.105336
Higashi et al., 2018	Arabidopsis thaliana	Shoots	LC-MS	DGDG	34:6	Heat	-0.983102	0.119936
Chen et al., 2023	Arabidopsis thaliana	Flowers	LC-MS/MS	DGDG	32:1	Heat	-4.65409	2.83399
Chen et al., 2023	Arabidopsis thaliana	Flowers	LC-MS/MS	DGDG	32:3	Heat	-4.37936	3.78189
Chen et al., 2023	Arabidopsis thaliana	Flowers	LC-MS/MS	DGDG	34:1	Heat	-6.6131	4.41691
Chen et al., 2023	Arabidopsis thaliana	Flowers	LC-MS/MS	DGDG	34:2	Heat	-5.84457	4.93653
Chen et al., 2023	Arabidopsis thaliana	Flowers	LC-MS/MS	DGDG	34:3	Heat	-15.7415	22.1206
Chen et al., 2023	Arabidopsis thaliana	Flowers	LC-MS/MS	DGDG	34:4	Heat	-8.49171	7.86552
Chen et al., 2023	Arabidopsis thaliana	Flowers	LC-MS/MS	DGDG	34:6	Heat	-19.3873	33.07
Chen et al., 2023	Arabidopsis thaliana	Flowers	LC-MS/MS	DGDG	36:2	Heat	2.88073	1.37222
Chen et al., 2023	Arabidopsis thaliana	Flowers	LC-MS/MS	DGDG	36:3	Heat	-9.30569	12.7597
Chen et al., 2023	Arabidopsis thaliana	Flowers	LC-MS/MS	DGDG	36:5	Heat	-17.8981	36.3381
Chen et al., 2023	Arabidopsis thaliana	Flowers	LC-MS/MS	DGDG	36:6	Heat	-10.3081	14.2523
Chen et al., 2023	Arabidopsis thaliana	Flowers	LC-MS/MS	DGDG	38:4	Heat	6.86995	5.10546
Chen et al., 2023	Arabidopsis thaliana	Flowers	LC-MS/MS	DGDG	38:5	Heat	-2.41843	1.50178
Zhu et al., 2022	Cycas multipinnata	Leaves	LC-MS/MS	DGDG		Heat	0.509644	0.52204
Zhu et al., 2022	C. panzhihuaensis	Leaves	LC-MS/MS	DGDG		Heat	1.63853	0.769451
Sattari Vayghan et al., 2020	Lepidium sativum	Leaves	LC-MS/MS	DGDG	36:6	Heat	-0.20444	0.201103
Sattari Vayghan et al., 2020	Lepidium sativum	Leaves	LC-MS/MS	DGDG	36:5	Heat	1.30906	0.268712
Sattari Vayghan et al., 2020	Lepidium sativum	Leaves	LC-MS/MS	DGDG	36:4	Heat	0.668302	0.217724
Sattari Vayghan et al., 2020	Lepidium sativum	Leaves	LC-MS/MS	DGDG	36:3	Heat	0.763864	0.22366
Sattari Vayghan et al., 2020	Lepidium sativum	Leaves	LC-MS/MS	DGDG	34:6	Heat	-2.37214	0.355473
Sattari Vayghan et al., 2020	Lepidium sativum	Leaves	LC-MS/MS	DGDG	34:5	Heat	0.272079	0.201996
Sattari Vayghan et al., 2020	Lepidium sativum	Leaves	LC-MS/MS	DGDG	34:4	Heat	0.252619	0.202432
Sattari Vayghan et al., 2020	Lepidium sativum	Leaves	LC-MS/MS	DGDG	34:3	Heat	1.02979	0.231552
Sattari Vayghan et al., 2020	Lepidium sativum	Leaves	LC-MS/MS	DGDG	34:2	Heat	1.67274	0.30828
Sattari Vayghan et al., 2020	Lepidium sativum	Leaves	LC-MS/MS	DGDG	34:1	Heat	2.20106	0.424317
Hu et al., 2023	Triticum aestivum	Leaves	LC-MS/MS	DGDG	26:1	Heat	1.75053	1.74957
Hu et al., 2023	Triticum aestivum	Leaves	LC-MS/MS	DGDG	36:6	Heat	-1.15751	1.16799
Hu et al., 2023	Triticum aestivum	Leaves	LC-MS/MS	DGDG	32:4	Heat	0.550744	1.03877
Hu et al., 2023	Triticum aestivum	Leaves	LC-MS/MS	DGDG	26:1	Heat	0.106557	1.00143
Hu et al., 2023	Triticum aestivum	Leaves	LC-MS/MS	DGDG	36:6	Heat	0.267625	1.00957
Hu et al., 2023	Triticum aestivum	Leaves	LC-MS/MS	DGDG	32:4	Heat	0.74868	1.11255
Mueller et al., 2017	Arabidopsis thaliana	Seedlings	LC-MS/MS	DGDG	36:6	Heat	0.0173082	0.666703
Mueller et al., 2017	Arabidopsis thaliana	Seedlings	LC-MS/MS	DGDG	36:5	Heat	0.245685	0.672091
Mueller et al., 2017	Arabidopsis thaliana	Seedlings	LC-MS/MS	DGDG	36:3	Heat	-0.245685	0.672091
Mueller et al., 2017	Arabidopsis thaliana	Seedlings	LC-MS/MS	DGDG	34:6	Heat	0.565878	0.700907
Mueller et al., 2017	Arabidopsis thaliana	Seedlings	LC-MS/MS	DGDG	34:3	Heat	0.105648	0.667932
Mueller et al., 2017	Arabidopsis thaliana	Seedlings	LC-MS/MS	DGDG	34:2	Heat	-0.402384	0.682899
Mueller et al., 2017	Arabidopsis thaliana	Seedlings	LC-MS/MS	DGDG	34:1	Heat	-0.836413	0.755536
Mueller et al., 2017	Arabidopsis thaliana	Seedlings	LC-MS/MS	DGDG	36:6	Heat	-1.11135	0.782107
Mueller et al., 2017	Arabidopsis thaliana	Seedlings	LC-MS/MS	DGDG	36:5	Heat	0.632019	0.707326
Mueller et al., 2017	Arabidopsis thaliana	Seedlings	LC-MS/MS	DGDG	36:3	Heat	-0.340703	0.677771
Mueller et al., 2017	Arabidopsis thaliana	Seedlings	LC-MS/MS	DGDG	34:6	Heat	1.33514	0.828923
Mueller et al., 2017	Arabidopsis thaliana	Seedlings	LC-MS/MS	DGDG	34:3	Heat	-0.754179	0.716937
Mueller et al., 2017	Arabidopsis thaliana	Seedlings	LC-MS/MS	DGDG	34:2	Heat	-0.868627	0.729543
Mueller et al., 2017	Arabidopsis thaliana	Seedlings	LC-MS/MS	DGDG	34:1	Heat	-1.73725	0.918171
Zhang et al., 2022	Castor bean	Seedlings	LC-MS/MS	DGDG	32:0	Heat	2.61335	1.89566
Zhang et al., 2022	Castor bean	Seedlings	LC-MS/MS	DGDG	33:2	Heat	-0.233383	1.01294
Zhang et al., 2022	Castor bean	Seedlings	LC-MS/MS	DGDG	33:3	Heat	-2.88476	2.15754
Zhang et al., 2022	Castor bean	Seedlings	LC-MS/MS	DGDG	34:0	Heat	1.83395	1.44504
Zhang et al., 2022	Castor bean	Seedlings	LC-MS/MS	DGDG	34:1	Heat	1.55465	1.36902
Zhang et al., 2022	Castor bean	Seedlings	LC-MS/MS	DGDG	34:2	Heat	-0.902641	1.12649
Zhang et al., 2022	Castor bean	Seedlings	LC-MS/MS	DGDG	34:3	Heat	-0.760351	1.07899
Zhang et al., 2022	Castor bean	Seedlings	LC-MS/MS	DGDG	34:4	Heat	-0.225676	1.00687
Zhang et al., 2022	Castor bean	Seedlings	LC-MS/MS	DGDG	35:3	Heat	-3.29806	2.49911
Zhang et al., 2022	Castor bean	Seedlings	LC-MS/MS	DGDG	35:6	Heat	-0.853464	1.09294
Zhang et al., 2022	Castor bean	Seedlings	LC-MS/MS	DGDG	36:2	Heat	-0.153071	1.00295
Zhang et al., 2022	Castor bean	Seedlings	LC-MS/MS	DGDG	36:3	Heat	-0.799391	1.08676
Zhang et al., 2022	Castor bean	Seedlings	LC-MS/MS	DGDG	36:4	Heat	-0.822908	1.08711
Zhang et al., 2022	Castor bean	Seedlings	LC-MS/MS	DGDG	36:5	Heat	-0.700603	1.06313
Zhang et al., 2022	Castor bean	Seedlings	LC-MS/MS	DGDG	36:6	Heat	-0.796001	1.07957
Zhang et al., 2022	Castor bean	Seedlings	LC-MS/MS	DGDG	38:6	Heat	-1.00455	1.1342
Liu et al., 2022	Oryza sativa	Leaves	LC-MS/MS	DGDG		Cold	2.59788	2.05664
Liu et al., 2022	Oryza sativa	Leaves	LC-MS/MS	DGDG		Cold	1.21079	1.36626
Zhang et al., 2020	Arachis hypogaea	Leaves	LC-MS/MS	DGDG	34:1	Cold	-37.5146	87.3006
Zhang et al., 2020	Arachis hypogaea	Leaves	LC-MS/MS	DGDG	34:1	Cold	12.2964	10.7291
Zhang et al., 2020	Arachis hypogaea	Leaves	LC-MS/MS	DGDG	34:2	Cold	1.37208	0.582914
Zhang et al., 2020	Arachis hypogaea	Leaves	LC-MS/MS	DGDG	34:2	Cold	55.2557	298.971
Zhang et al., 2020	Arachis hypogaea	Leaves	LC-MS/MS	DGDG	34:3	Cold	1.91138	0.746968
Zhang et al., 2020	Arachis hypogaea	Leaves	LC-MS/MS	DGDG	34:3	Cold	33.5801	73.6498
Zhang et al., 2020	Arachis hypogaea	Leaves	LC-MS/MS	DGDG	34:4	Cold	0.915852	0.477239
Zhang et al., 2020	Arachis hypogaea	Leaves	LC-MS/MS	DGDG	34:4	Cold	19.4199	30.0011
Zhang et al., 2020	Arachis hypogaea	Leaves	LC-MS/MS	DGDG	34:5	Cold	2.74981	0.797164
Zhang et al., 2020	Arachis hypogaea	Leaves	LC-MS/MS	DGDG	34:5	Cold	16.9082	20.7839
Zhang et al., 2020	Arachis hypogaea	Leaves	LC-MS/MS	DGDG	34:6	Cold	-5.06618	1.93551
Zhang et al., 2020	Arachis hypogaea	Leaves	LC-MS/MS	DGDG	34:6	Cold	37.5681	121.756
Zhang et al., 2020	Arachis hypogaea	Leaves	LC-MS/MS	DGDG	36:1	Cold	1.35763	0.494188
Zhang et al., 2020	Arachis hypogaea	Leaves	LC-MS/MS	DGDG	36:1	Cold	8.22934	6.74897
Zhang et al., 2020	Arachis hypogaea	Leaves	LC-MS/MS	DGDG	36:2	Cold	6.14444	2.29632
Zhang et al., 2020	Arachis hypogaea	Leaves	LC-MS/MS	DGDG	36:2	Cold	9.92115	7.37898
Zhang et al., 2020	Arachis hypogaea	Leaves	LC-MS/MS	DGDG	36:3	Cold	-3.24103	1.2251
Zhang et al., 2020	Arachis hypogaea	Leaves	LC-MS/MS	DGDG	36:3	Cold	7.22424	5.08185
Zhang et al., 2020	Arachis hypogaea	Leaves	LC-MS/MS	DGDG	36:4	Cold	32.0278	57.1881
Zhang et al., 2020	Arachis hypogaea	Leaves	LC-MS/MS	DGDG	36:4	Cold	17.6745	30.3458
Zhang et al., 2020	Arachis hypogaea	Leaves	LC-MS/MS	DGDG	36:5	Cold	-0.90928	0.449165
Zhang et al., 2020	Arachis hypogaea	Leaves	LC-MS/MS	DGDG	36:5	Cold	40.9186	156.113
Zhang et al., 2020	Arachis hypogaea	Leaves	LC-MS/MS	DGDG	36:6	Cold	19.6996	23.2113
Zhang et al., 2020	Arachis hypogaea	Leaves	LC-MS/MS	DGDG	36:6	Cold	61.936	302.398
Zhang et al., 2020	Arachis hypogaea	Leaves	LC-MS/MS	DGDG	38:6	Cold	1.24491	0.553006
Zhang et al., 2020	Arachis hypogaea	Leaves	LC-MS/MS	DGDG	38:6	Cold	39.1581	144.704
Gao et al., 2024	Zea mays	Leaves	LC-MS/MS	DGDG	34:0	Cold	0.0338326	0.500095
Gao et al., 2024	Zea mays	Leaves	LC-MS/MS	DGDG	34:1	Cold	-0.944053	0.570268
Gao et al., 2024	Zea mays	Leaves	LC-MS/MS	DGDG	34:1	Cold	-0.423571	0.520388
Gao et al., 2024	Zea mays	Leaves	LC-MS/MS	DGDG	34:2	Cold	-1.3995	0.718934
Gao et al., 2024	Zea mays	Leaves	LC-MS/MS	DGDG	34:2	Cold	-0.952131	0.567308
Gao et al., 2024	Zea mays	Leaves	LC-MS/MS	DGDG	34:3	Cold	-1.23328	0.595142
Gao et al., 2024	Zea mays	Leaves	LC-MS/MS	DGDG	36:2	Cold	-1.02222	0.576826
Gao et al., 2024	Zea mays	Leaves	LC-MS/MS	DGDG	36:3	Cold	-1.52321	0.645243
Gao et al., 2024	Zea mays	Leaves	LC-MS/MS	DGDG	36:3	Cold	0.120072	0.501387
Gao et al., 2024	Zea mays	Leaves	LC-MS/MS	DGDG	36:4	Cold	-0.816336	0.566249
Gao et al., 2024	Zea mays	Leaves	LC-MS/MS	DGDG	36:4	Cold	-1.43742	0.653827
Gao et al., 2024	Zea mays	Leaves	LC-MS/MS	DGDG	36:5	Cold	-1.24287	0.597355
Gao et al., 2024	Zea mays	Leaves	LC-MS/MS	DGDG	36:5	Cold	-0.941628	0.5573
Gao et al., 2024	Zea mays	Leaves	LC-MS/MS	DGDG	36:6	Cold	-0.787199	0.538774
Gao et al., 2024	Zea mays	Leaves	LC-MS/MS	DGDG	36:6	Cold	-1.04249	0.568131
Gao et al., 2024	Zea mays	Leaves	LC-MS/MS	DGDG	36:6	Cold	-0.991499	0.561996
Gao et al., 2024	Zea mays	Leaves	LC-MS/MS	DGDG	36:6	Cold	-0.821026	0.542283
Gao et al., 2024	Zea mays	Leaves	LC-MS/MS	DGDG	36:6	Cold	-1.30623	0.651527
Sattari Vayghan et al., 2020	Lepidium sativum	Leaves	LC-MS/MS	DGDG	36:6	Cold	0.698516	0.217161
Sattari Vayghan et al., 2020	Lepidium sativum	Leaves	LC-MS/MS	DGDG	36:5	Cold	-0.739957	0.22059
Sattari Vayghan et al., 2020	Lepidium sativum	Leaves	LC-MS/MS	DGDG	36:4	Cold	-0.197967	0.201021
Sattari Vayghan et al., 2020	Lepidium sativum	Leaves	LC-MS/MS	DGDG	34:6	Cold	-1.60766	0.295346
Sattari Vayghan et al., 2020	Lepidium sativum	Leaves	LC-MS/MS	DGDG	34:5	Cold	-0.754611	0.216342
Sattari Vayghan et al., 2020	Lepidium sativum	Leaves	LC-MS/MS	DGDG	34:4	Cold	-0.961945	0.223133
Sattari Vayghan et al., 2020	Lepidium sativum	Leaves	LC-MS/MS	DGDG	34:3	Cold	-1.6091	0.266385
Sattari Vayghan et al., 2020	Lepidium sativum	Leaves	LC-MS/MS	DGDG	34:2	Cold	-2.04894	0.397613
Sattari Vayghan et al., 2020	Lepidium sativum	Leaves	LC-MS/MS	DGDG	34:1	Cold	-1.97967	0.374256
Zhang et al., 2023	Solanum lycopersicum	Leaves	LC-MS/MS	DGDG		Cold	4.80523	4.63023
Zhang et al., 2023	Solanum lycopersicum	Leaves	LC-MS/MS	DGDG		Cold	4.9261	6.39488
Cheong et al., 2020	Triticum aestivum	Spike	LC-MS/MS	DGDG	34:3	Cold	-0.0629612	1.00086
Cheong et al., 2020	Triticum aestivum	Spike	LC-MS/MS	DGDG	36:3	Cold	0.239159	1.01029
Cheong et al., 2020	Triticum aestivum	Spike	LC-MS/MS	DGDG	36:6	Cold	0.133943	1.00372
Cheong et al., 2020	Triticum aestivum	Spike	LC-MS/MS	DGDG	38:6	Cold	-0.237115	1.01044
Cheong et al., 2020	Triticum aestivum	Spike	LC-MS/MS	DGDG	34:3	Cold	-0.267989	1.00921
Cheong et al., 2020	Triticum aestivum	Spike	LC-MS/MS	DGDG	36:3	Cold	-0.479333	1.03167
Cheong et al., 2020	Triticum aestivum	Spike	LC-MS/MS	DGDG	36:6	Cold	0.158377	1.00391
Cheong et al., 2020	Triticum aestivum	Spike	LC-MS/MS	DGDG	38:6	Cold	-0.49925	1.03347
Cheong et al., 2020	Triticum aestivum	Spike	LC-MS/MS	DGDG	34:3	Cold	0.714829	1.07129
Cheong et al., 2020	Triticum aestivum	Spike	LC-MS/MS	DGDG	36:3	Cold	-0.207667	1.00738
Cheong et al., 2020	Triticum aestivum	Spike	LC-MS/MS	DGDG	36:6	Cold	0.895874	1.11111
Cheong et al., 2020	Triticum aestivum	Spike	LC-MS/MS	DGDG	38:6	Cold	0.107351	1.00159
Cheong et al., 2020	Triticum aestivum	Spike	LC-MS/MS	DGDG	34:3	Cold	0.476721	1.0439
Cheong et al., 2020	Triticum aestivum	Spike	LC-MS/MS	DGDG	36:3	Cold	-0.509145	1.04057
Cheong et al., 2020	Triticum aestivum	Spike	LC-MS/MS	DGDG	36:6	Cold	1.32077	1.21888
Cheong et al., 2020	Triticum aestivum	Spike	LC-MS/MS	DGDG	38:6	Cold	-0.752328	1.07365
Cheong et al., 2020	Triticum aestivum	Spike	LC-MS/MS	DGDG	34:3	Cold	-0.289109	1.01544
Cheong et al., 2020	Triticum aestivum	Spike	LC-MS/MS	DGDG	36:3	Cold	-0.142742	1.00262
Cheong et al., 2020	Triticum aestivum	Spike	LC-MS/MS	DGDG	36:6	Cold	0.754312	1.07176
Cheong et al., 2020	Triticum aestivum	Spike	LC-MS/MS	DGDG	38:6	Cold	0.48915	1.02998
Cheong et al., 2020	Triticum aestivum	Spike	LC-MS/MS	DGDG	34:3	Cold	-0.205607	1.0073
Cheong et al., 2020	Triticum aestivum	Spike	LC-MS/MS	DGDG	36:3	Cold	0.56572	1.04149
Cheong et al., 2020	Triticum aestivum	Spike	LC-MS/MS	DGDG	36:6	Cold	0.643205	1.05182
Cheong et al., 2020	Triticum aestivum	Spike	LC-MS/MS	DGDG	38:6	Cold	0.361857	1.0255
Cheong et al., 2020	Triticum aestivum	Spike	LC-MS/MS	DGDG	34:3	Cold	-0.919723	1.11826
Cheong et al., 2020	Triticum aestivum	Spike	LC-MS/MS	DGDG	36:3	Cold	1.17362	1.21102
Cheong et al., 2020	Triticum aestivum	Spike	LC-MS/MS	DGDG	36:6	Cold	0.84856	1.10318
Cheong et al., 2020	Triticum aestivum	Spike	LC-MS/MS	DGDG	38:6	Cold	0.437391	1.02396
Cheong et al., 2020	Triticum aestivum	Spike	LC-MS/MS	DGDG	34:3	Cold	-1.09364	1.15808
Cheong et al., 2020	Triticum aestivum	Spike	LC-MS/MS	DGDG	36:3	Cold	0.109314	1.00209
Cheong et al., 2020	Triticum aestivum	Spike	LC-MS/MS	DGDG	36:6	Cold	0.179446	1.00804
Cheong et al., 2020	Triticum aestivum	Spike	LC-MS/MS	DGDG	38:6	Cold	0.142145	1.00343
Zhang et al., 2016	Nicotiana tabacum	Leaves	TLC/GC	DGDG	16:0	Heat	0.284235	1.0103
Zhang et al., 2016	Nicotiana tabacum	Leaves	TLC/GC	DGDG	16:0	Heat	4.71271	4.55105
Zhang et al., 2016	Nicotiana tabacum	Leaves	TLC/GC	DGDG	16:3	Heat	-5.04627	5.32901
Zhang et al., 2016	Nicotiana tabacum	Leaves	TLC/GC	DGDG	18:0	Heat	5.53233	8.08573
Zhang et al., 2016	Nicotiana tabacum	Leaves	TLC/GC	DGDG	18:0	Heat	6.77967	10.4226
Zhang et al., 2016	Nicotiana tabacum	Leaves	TLC/GC	DGDG	18:1	Heat	5.04452	5.1681
Zhang et al., 2016	Nicotiana tabacum	Leaves	TLC/GC	DGDG	18:2	Heat	-6.49558	9.03966
Zhang et al., 2016	Nicotiana tabacum	Leaves	TLC/GC	DGDG	18:2	Heat	4.2819	4.7586
Zhang et al., 2016	Nicotiana tabacum	Leaves	TLC/GC	DGDG	18:3	Heat	-2.96357	2.09784
Zhang et al., 2016	Nicotiana tabacum	Leaves	TLC/GC	DGDG	18:3	Heat	-5.04755	4.21348
Novitskaya et al., 2000	Solanum lycopersicum	Leaves	TLC/GC	DGDG		Cold	-7.27849	7.6378
Zhang et al., 2016	Nicotiana tabacum	Leaves	TLC/GC	DGDG	16:0	Cold	-5.91071	7.20522
Zhang et al., 2016	Nicotiana tabacum	Leaves	TLC/GC	DGDG	16:0	Cold	3.98116	4.0201
Zhang et al., 2016	Nicotiana tabacum	Leaves	TLC/GC	DGDG	16:3	Cold	-0.504627	1.04329
Zhang et al., 2016	Nicotiana tabacum	Leaves	TLC/GC	DGDG	18:0	Cold	-6.07651	8.03575
Zhang et al., 2016	Nicotiana tabacum	Leaves	TLC/GC	DGDG	18:0	Cold	8.70819	12.5783
Zhang et al., 2016	Nicotiana tabacum	Leaves	TLC/GC	DGDG	18:1	Cold	-1.36836	1.41627
Zhang et al., 2016	Nicotiana tabacum	Leaves	TLC/GC	DGDG	18:2	Cold	3.17202	2.31832
Zhang et al., 2016	Nicotiana tabacum	Leaves	TLC/GC	DGDG	18:2	Cold	2.78257	2.83387
Zhang et al., 2016	Nicotiana tabacum	Leaves	TLC/GC	DGDG	18:3	Cold	3.47953	3.74734
Zhang et al., 2016	Nicotiana tabacum	Leaves	TLC/GC	DGDG	18:3	Cold	-1.54356	1.33028
Zhang et al., 2016	Nicotiana tabacum	Leaves	TLC/GC	DGDG	16:0	Cold	-3.5919	3.10138
Zhang et al., 2016	Nicotiana tabacum	Leaves	TLC/GC	DGDG	16:0	Cold	0.717648	1.07674
Zhang et al., 2016	Nicotiana tabacum	Leaves	TLC/GC	DGDG	18:0	Cold	-4.86845	6.48719
Zhang et al., 2016	Nicotiana tabacum	Leaves	TLC/GC	DGDG	18:1	Cold	-1.06149	1.14333
Zhang et al., 2016	Nicotiana tabacum	Leaves	TLC/GC	DGDG	18:2	Cold	2.16711	1.60614
Zhang et al., 2016	Nicotiana tabacum	Leaves	TLC/GC	DGDG	18:2	Cold	18.3513	43.0965
Zhang et al., 2016	Nicotiana tabacum	Leaves	TLC/GC	DGDG	18:3	Cold	2.2601	2.10484
Zhang et al., 2016	Nicotiana tabacum	Leaves	TLC/GC	DGDG	18:3	Cold	-1.21981	1.189
Tovuu et al., 2016	Oryza sativa	Leaves	TLC/GC	DGDG	16:0	Cold	-3.12013	1.49223
Tovuu et al., 2016	Oryza sativa	Leaves	TLC/GC	DGDG	16:0	Cold	-2.49873	1.56887
Tovuu et al., 2016	Oryza sativa	Leaves	TLC/GC	DGDG	16:0	Cold	-0.799448	0.763632
Tovuu et al., 2016	Oryza sativa	Leaves	TLC/GC	DGDG	16:0	Cold	-3.05671	1.60955
Tovuu et al., 2016	Oryza sativa	Leaves	TLC/GC	DGDG	16:1t	Cold	-11.2654	18.0109
Tovuu et al., 2016	Oryza sativa	Leaves	TLC/GC	DGDG	16:1t	Cold	-1.41741	0.917098
Tovuu et al., 2016	Oryza sativa	Leaves	TLC/GC	DGDG	16:1t	Cold	1.6481	0.974508
Tovuu et al., 2016	Oryza sativa	Leaves	TLC/GC	DGDG	16:1t	Cold	-0.807806	0.769705
Tovuu et al., 2016	Oryza sativa	Leaves	TLC/GC	DGDG	18:0	Cold	-2.31634	1.11379
Tovuu et al., 2016	Oryza sativa	Leaves	TLC/GC	DGDG	18:0	Cold	-4.63268	2.45514
Tovuu et al., 2016	Oryza sativa	Leaves	TLC/GC	DGDG	18:0	Cold	-4.42914	2.54327
Tovuu et al., 2016	Oryza sativa	Leaves	TLC/GC	DGDG	18:0	Cold	-1.83123	1.04672
Tovuu et al., 2016	Oryza sativa	Leaves	TLC/GC	DGDG	18:1	Cold	-2.38492	1.21077
Tovuu et al., 2016	Oryza sativa	Leaves	TLC/GC	DGDG	18:1	Cold	0	0.666667
Tovuu et al., 2016	Oryza sativa	Leaves	TLC/GC	DGDG	18:1	Cold	-2.68143	1.73232
Tovuu et al., 2016	Oryza sativa	Leaves	TLC/GC	DGDG	18:2	Cold	-0.340703	0.677771
Tovuu et al., 2016	Oryza sativa	Leaves	TLC/GC	DGDG	18:2	Cold	-0.868627	0.729543
Tovuu et al., 2016	Oryza sativa	Leaves	TLC/GC	DGDG	18:2	Cold	-1.39037	0.95318
Tovuu et al., 2016	Oryza sativa	Leaves	TLC/GC	DGDG	18:2	Cold	0.20333	0.671601
Tovuu et al., 2016	Oryza sativa	Leaves	TLC/GC	DGDG	18:3	Cold	4.64052	3.04848
Tovuu et al., 2016	Oryza sativa	Leaves	TLC/GC	DGDG	18:3	Cold	6.95221	5.58639
Tovuu et al., 2016	Oryza sativa	Leaves	TLC/GC	DGDG	18:3	Cold	1.91939	1.2669
Tovuu et al., 2016	Oryza sativa	Leaves	TLC/GC	DGDG	18:3	Cold	4.89984	2.89173
Smolenska and Kuiper, 1977	Brassica napus	Leaves	TLC/GC	DGDG	18:3	Cold	2.289	1.70629
Song et al., 2010	Arabidopsis thaliana	Leaves	TLC/GC	DGDG	16:0	Cold	-1.81002	1.72171
Song et al., 2010	Arabidopsis thaliana	Leaves	TLC/GC	DGDG	16:0	Cold	-4.33735	5.35528
Song et al., 2010	Arabidopsis thaliana	Leaves	TLC/GC	DGDG	16:0	Cold	-4.30609	4.07632
Song et al., 2010	Arabidopsis thaliana	Leaves	TLC/GC	DGDG	16:0	Cold	-1.34378	1.39073
Song et al., 2010	Arabidopsis thaliana	Leaves	TLC/GC	DGDG	16:0	Cold	-1.35354	1.40183
Song et al., 2010	Arabidopsis thaliana	Leaves	TLC/GC	DGDG	16:0	Cold	-1.19854	1.32018
Song et al., 2010	Arabidopsis thaliana	Leaves	TLC/GC	DGDG	16:0	Cold	-2.85591	2.20241
Song et al., 2010	Arabidopsis thaliana	Leaves	TLC/GC	DGDG	16:0	Cold	-1.53974	1.49589
Song et al., 2010	Arabidopsis thaliana	Leaves	TLC/GC	DGDG	16:0	Cold	-1.76682	1.71285
Song et al., 2010	Arabidopsis thaliana	Leaves	TLC/GC	DGDG	16:0	Cold	-0.714888	1.08688
Song et al., 2010	Arabidopsis thaliana	Leaves	TLC/GC	DGDG	16:0	Cold	-2.48187	1.9178
Song et al., 2010	Arabidopsis thaliana	Leaves	TLC/GC	DGDG	16:0	Cold	-1.23735	1.34647
Song et al., 2010	Arabidopsis thaliana	Leaves	TLC/GC	DGDG	16:0	Cold	-1.89114	1.57809
Song et al., 2010	Arabidopsis thaliana	Leaves	TLC/GC	DGDG	16:0	Cold	0.890689	1.10517
Song et al., 2010	Arabidopsis thaliana	Leaves	TLC/GC	DGDG	16:1	Cold	-0.644605	1.10376
Song et al., 2010	Arabidopsis thaliana	Leaves	TLC/GC	DGDG	16:1	Cold	-0.669648	1.11189
Song et al., 2010	Arabidopsis thaliana	Leaves	TLC/GC	DGDG	16:1	Cold	-0.996869	1.24245
Song et al., 2010	Arabidopsis thaliana	Leaves	TLC/GC	DGDG	16:1	Cold	-0.77425	1.1487
Song et al., 2010	Arabidopsis thaliana	Leaves	TLC/GC	DGDG	16:1	Cold	-1.24609	1.37883
Song et al., 2010	Arabidopsis thaliana	Leaves	TLC/GC	DGDG	16:1	Cold	-1.26157	1.27056
Song et al., 2010	Arabidopsis thaliana	Leaves	TLC/GC	DGDG	16:1	Cold	-1.32776	1.40814
Song et al., 2010	Arabidopsis thaliana	Leaves	TLC/GC	DGDG	16:1	Cold	-1.29853	1.39938
Song et al., 2010	Arabidopsis thaliana	Leaves	TLC/GC	DGDG	16:1	Cold	-1.78412	1.65254
Song et al., 2010	Arabidopsis thaliana	Leaves	TLC/GC	DGDG	16:1	Cold	-6.86009	11.895
Song et al., 2010	Arabidopsis thaliana	Leaves	TLC/GC	DGDG	16:1	Cold	-4.03701	3.77057
Song et al., 2010	Arabidopsis thaliana	Leaves	TLC/GC	DGDG	16:3	Cold	1.59577	1.31831
Song et al., 2010	Arabidopsis thaliana	Leaves	TLC/GC	DGDG	16:3	Cold	0.838139	1.13385
Song et al., 2010	Arabidopsis thaliana	Leaves	TLC/GC	DGDG	16:3	Cold	0.717648	1.07674
Song et al., 2010	Arabidopsis thaliana	Leaves	TLC/GC	DGDG	16:3	Cold	0.44449	1.03644
Song et al., 2010	Arabidopsis thaliana	Leaves	TLC/GC	DGDG	16:3	Cold	0	1
Song et al., 2010	Arabidopsis thaliana	Leaves	TLC/GC	DGDG	16:3	Cold	0.556513	1.07335
Song et al., 2010	Arabidopsis thaliana	Leaves	TLC/GC	DGDG	16:3	Cold	1.01554	1.13902
Song et al., 2010	Arabidopsis thaliana	Leaves	TLC/GC	DGDG	16:3	Cold	-0.475766	1.0464
Song et al., 2010	Arabidopsis thaliana	Leaves	TLC/GC	DGDG	16:3	Cold	0.75694	1.0974
Song et al., 2010	Arabidopsis thaliana	Leaves	TLC/GC	DGDG	16:3	Cold	-0.398942	1.01989
Song et al., 2010	Arabidopsis thaliana	Leaves	TLC/GC	DGDG	16:3	Cold	2.42221	1.9974
Song et al., 2010	Arabidopsis thaliana	Leaves	TLC/GC	DGDG	16:3	Cold	2.48741	1.77834
Song et al., 2010	Arabidopsis thaliana	Leaves	TLC/GC	DGDG	18:0	Cold	-3.56825	3.61014
Song et al., 2010	Arabidopsis thaliana	Leaves	TLC/GC	DGDG	18:0	Cold	-4.54164	4.5065
Song et al., 2010	Arabidopsis thaliana	Leaves	TLC/GC	DGDG	18:0	Cold	-1.66954	1.66019
Song et al., 2010	Arabidopsis thaliana	Leaves	TLC/GC	DGDG	18:0	Cold	-1.78412	1.65254
Song et al., 2010	Arabidopsis thaliana	Leaves	TLC/GC	DGDG	18:0	Cold	-2.52313	2.08225
Song et al., 2010	Arabidopsis thaliana	Leaves	TLC/GC	DGDG	18:0	Cold	-1.8503	1.58201
Song et al., 2010	Arabidopsis thaliana	Leaves	TLC/GC	DGDG	18:0	Cold	-3.02776	2.55845
Song et al., 2010	Arabidopsis thaliana	Leaves	TLC/GC	DGDG	18:0	Cold	-2.50365	1.89944
Song et al., 2010	Arabidopsis thaliana	Leaves	TLC/GC	DGDG	18:0	Cold	-1.64203	1.59943
Song et al., 2010	Arabidopsis thaliana	Leaves	TLC/GC	DGDG	18:0	Cold	0	1
Song et al., 2010	Arabidopsis thaliana	Leaves	TLC/GC	DGDG	18:1	Cold	-2.67619	2.4682
Song et al., 2010	Arabidopsis thaliana	Leaves	TLC/GC	DGDG	18:1	Cold	-4.2819	4.7586
Song et al., 2010	Arabidopsis thaliana	Leaves	TLC/GC	DGDG	18:1	Cold	-6.56014	8.31603
Song et al., 2010	Arabidopsis thaliana	Leaves	TLC/GC	DGDG	18:1	Cold	-1.6298	1.48995
Song et al., 2010	Arabidopsis thaliana	Leaves	TLC/GC	DGDG	18:1	Cold	-6.71799	8.09552
Song et al., 2010	Arabidopsis thaliana	Leaves	TLC/GC	DGDG	18:1	Cold	-2.60071	2.20133
Song et al., 2010	Arabidopsis thaliana	Leaves	TLC/GC	DGDG	18:1	Cold	-3.19154	3.44666
Song et al., 2010	Arabidopsis thaliana	Leaves	TLC/GC	DGDG	18:1	Cold	-0.838567	1.10736
Song et al., 2010	Arabidopsis thaliana	Leaves	TLC/GC	DGDG	18:1	Cold	-2.99579	2.17591
Song et al., 2010	Arabidopsis thaliana	Leaves	TLC/GC	DGDG	18:1	Cold	-4.62317	3.75859
Song et al., 2010	Arabidopsis thaliana	Leaves	TLC/GC	DGDG	18:1	Cold	-2.87059	2.22783
Song et al., 2010	Arabidopsis thaliana	Leaves	TLC/GC	DGDG	18:1	Cold	-2.69134	2.23136
Song et al., 2010	Arabidopsis thaliana	Leaves	TLC/GC	DGDG	18:1	Cold	-7.90582	11.6253
Song et al., 2010	Arabidopsis thaliana	Leaves	TLC/GC	DGDG	18:1	Cold	-4.18628	3.61126
Song et al., 2010	Arabidopsis thaliana	Leaves	TLC/GC	DGDG	18:2	Cold	-2.82795	2.77794
Song et al., 2010	Arabidopsis thaliana	Leaves	TLC/GC	DGDG	18:2	Cold	-1.30731	1.40223
Song et al., 2010	Arabidopsis thaliana	Leaves	TLC/GC	DGDG	18:2	Cold	-2.93349	2.63972
Song et al., 2010	Arabidopsis thaliana	Leaves	TLC/GC	DGDG	18:2	Cold	-1.40989	1.27634
Song et al., 2010	Arabidopsis thaliana	Leaves	TLC/GC	DGDG	18:2	Cold	0.900206	1.15566
Song et al., 2010	Arabidopsis thaliana	Leaves	TLC/GC	DGDG	18:2	Cold	1.01976	1.18215
Song et al., 2010	Arabidopsis thaliana	Leaves	TLC/GC	DGDG	18:2	Cold	-0.205479	1.00971
Song et al., 2010	Arabidopsis thaliana	Leaves	TLC/GC	DGDG	18:2	Cold	0.809345	1.08474
Song et al., 2010	Arabidopsis thaliana	Leaves	TLC/GC	DGDG	18:2	Cold	0.280184	1.01272
Song et al., 2010	Arabidopsis thaliana	Leaves	TLC/GC	DGDG	18:2	Cold	0.321932	1.02576
Song et al., 2010	Arabidopsis thaliana	Leaves	TLC/GC	DGDG	18:2	Cold	0.0268282	1.00012
Song et al., 2010	Arabidopsis thaliana	Leaves	TLC/GC	DGDG	18:2	Cold	0.179966	1.00799
Song et al., 2010	Arabidopsis thaliana	Leaves	TLC/GC	DGDG	18:2	Cold	1.46674	1.40993
Song et al., 2010	Arabidopsis thaliana	Leaves	TLC/GC	DGDG	18:2	Cold	-1.31171	1.2377
Song et al., 2010	Arabidopsis thaliana	Leaves	TLC/GC	DGDG	18:3	Cold	1.94684	1.87053
Song et al., 2010	Arabidopsis thaliana	Leaves	TLC/GC	DGDG	18:3	Cold	3.46419	3.88703
Song et al., 2010	Arabidopsis thaliana	Leaves	TLC/GC	DGDG	18:3	Cold	5.22335	5.08207
Song et al., 2010	Arabidopsis thaliana	Leaves	TLC/GC	DGDG	18:3	Cold	1.46243	1.44472
Song et al., 2010	Arabidopsis thaliana	Leaves	TLC/GC	DGDG	18:3	Cold	2.24531	2.16954
Song et al., 2010	Arabidopsis thaliana	Leaves	TLC/GC	DGDG	18:3	Cold	2.07064	1.92626
Song et al., 2010	Arabidopsis thaliana	Leaves	TLC/GC	DGDG	18:3	Cold	2.488	2.11204
Song et al., 2010	Arabidopsis thaliana	Leaves	TLC/GC	DGDG	18:3	Cold	2.30488	2.05594
Song et al., 2010	Arabidopsis thaliana	Leaves	TLC/GC	DGDG	18:3	Cold	2.16478	1.69002
Song et al., 2010	Arabidopsis thaliana	Leaves	TLC/GC	DGDG	18:3	Cold	1.20493	1.29064
Song et al., 2010	Arabidopsis thaliana	Leaves	TLC/GC	DGDG	18:3	Cold	1.77913	1.40191
Song et al., 2010	Arabidopsis thaliana	Leaves	TLC/GC	DGDG	18:3	Cold	1.43344	1.31856
Song et al., 2010	Arabidopsis thaliana	Leaves	TLC/GC	DGDG	18:3	Cold	6.98935	8.00969
Song et al., 2010	Arabidopsis thaliana	Leaves	TLC/GC	DGDG	18:3	Cold	2.0464	1.54616
Smolenska and Kuiper, 1977	Brassica napus	Roots	TLC/GC	DGDG	18:3	Cold	2.05948	1.55365
Kenchanmane Raju, et al., 2024	Setaria italica	Shoots	TLC/GC	DGDG		Cold	-0.374649	1.02095
Kenchanmane Raju, et al., 2024	Urochloa fusca	Shoots	TLC/GC	DGDG		Cold	-0.0718671	1.00114
Kenchanmane Raju, et al., 2024	Sorghum bicolor	Shoots	TLC/GC	DGDG		Cold	-0.289615	1.01478
Kenchanmane Raju, et al., 2024	Setaria italica	Shoots	TLC/GC	DGDG		Cold	-0.14787	1.00297
Kenchanmane Raju, et al., 2024	Urochloa fusca	Shoots	TLC/GC	DGDG		Cold	-0.167593	1.00629
Kenchanmane Raju, et al., 2024	Sorghum bicolor	Shoots	TLC/GC	DGDG		Cold	-0.196885	1.00684
Kenchanmane Raju, et al., 2024	Setaria italica	Shoots	TLC/GC	DGDG		Cold	-1.48418	1.43556
Kenchanmane Raju, et al., 2024	Urochloa fusca	Shoots	TLC/GC	DGDG		Cold	-1.70569	1.50973
Kenchanmane Raju, et al., 2024	Sorghum bicolor	Shoots	TLC/GC	DGDG		Cold	-0.591863	1.06039
Kenchanmane Raju, et al., 2024	Setaria italica	Shoots	TLC/GC	DGDG		Cold	-0.970264	1.12053
Kenchanmane Raju, et al., 2024	Urochloa fusca	Shoots	TLC/GC	DGDG		Cold	0.822551	1.14413
Kenchanmane Raju, et al., 2024	Sorghum bicolor	Shoots	TLC/GC	DGDG		Cold	-0.712299	1.09549
Kenchanmane Raju, et al., 2024	Setaria italica	Shoots	TLC/GC	DGDG		Cold	0.0944397	1.00134
Kenchanmane Raju, et al., 2024	Urochloa fusca	Shoots	TLC/GC	DGDG		Cold	0.455855	1.05041
Kenchanmane Raju, et al., 2024	Sorghum bicolor	Shoots	TLC/GC	DGDG		Cold	-0.818283	1.11909
Kenchanmane Raju, et al., 2024	Setaria italica	Shoots	TLC/GC	DGDG		Cold	-0.226879	1.00878
Kenchanmane Raju, et al., 2024	Urochloa fusca	Shoots	TLC/GC	DGDG		Cold	-0.327783	1.02439
Kenchanmane Raju, et al., 2024	Sorghum bicolor	Shoots	TLC/GC	DGDG		Cold	-0.89045	1.18496
Kenchanmane Raju, et al., 2024	Arabidopsis thaliana	Shoots	TLC/GC	DGDG		Cold	0.1401	1.00308
Kenchanmane Raju, et al., 2024	Arabidopsis thaliana	Shoots	TLC/GC	DGDG		Cold	-0.427336	1.03105
Kenchanmane Raju, et al., 2024	Arabidopsis thaliana	Shoots	TLC/GC	DGDG		Cold	-0.0812209	1.00109
Kenchanmane Raju, et al., 2024	Arabidopsis thaliana	Shoots	TLC/GC	DGDG		Cold	-0.421246	1.04176
Kenchanmane Raju, et al., 2024	Arabidopsis thaliana	Shoots	TLC/GC	DGDG		Cold	0.327065	1.01687
Kenchanmane Raju, et al., 2024	Arabidopsis thaliana	Shoots	TLC/GC	DGDG		Cold	0.41373	1.03046
Kenchanmane Raju, et al., 2024	Arabidopsis thaliana	Shoots	TLC/GC	DGDG		Cold	0.526992	1.05734
Marla et al., 2017	Sorghum bicolor	Leaves		DGDG	36:6	Cold	-0.527042	0.522181
Marla et al., 2017	Sorghum bicolor	Leaves		DGDG		Cold	-0.380472	0.511346
Marla et al., 2017	Sorghum bicolor	Leaves		DGDG	36:6	Cold	-1.9964	0.910996
Marla et al., 2017	Sorghum bicolor	Leaves		DGDG		Cold	-1.89779	0.905719
[truncated: 10,391 more rows]

## Sheet: Table S3
Table S3: Comparison of the fit of various meta models. logLik - log likelihood explains how well the model fits the data (the higher the value, the better the fit); AIC - Akaike Information Criterion explains the model selection metric (the lower the value, the better the fit); QM - test statistic for moderators, Sigma² - estimated between-study variability; QE - Q-statistic for residual heterog…
Model	Type of stress	Model description ("+" indicates main effects and "*" indicates interaction effects of the variables )	logLik	AIC	QM	Sigma²	QE
Model 1	Cold	No moderators (ML) - Study was random	-10869.5	21743	0.354102	0.355	14123.1, p-val < 1e-04
Model 2	Cold	Per lipid class - Study was random; plant species + tissue + Growth stage + duration of stress + temperature level + control level	-9897.39	19992.8	2051.34	2.281e-10	11879.4, p-val < 1e-04
Model 3	Cold	Per lipid class - Study was random; plant species + tissue	-10142.5	20428.9	1561.18	6.105e-10	12369.6, p-val < 1e-04
Model 4	Cold	Model 2 + Genotype + Sample size + Analytical technique	-9002.56	18253.1	2102.75	2.535e-10	10776.8, p-val < 1e-04
Model 5	Cold	Model 4 + Molecular species	-8369.85	17589.7	3368.17	2.524e-10	9511.4, p-val < 1e-04
Model 6	Cold	Study was random; Lipid class * plant species	-9775.34	19958.7	1867.03	0.04501	11884.6, p-val < 1e-04
Model 7	Cold	Study was random; Lipid class * plant species + Lipid class * tissue + Lipid class * Temperature	-8841.19	18380.4	4163.73	4.1e-10	9767.02, p-val < 1e-04
Model 8	Cold	Study was random; Lipid class * plant species + Lipid class * tissue + Lipid class * Temperature + Lipid class * Control + Lipid class * Time points + Lipid class * Growth stage	-8763.82	18463.6	4318.47	2.266e-10	9612.28, p-val < 1e-04
Model 9	Cold	Per lipid class - Study was random; plant species + tissue type + Molecular species	-9438.93	19641.9	2968.25	4.304e-10	10962.5, p-val < 1e-04
Model 11	Heat	Per lipid class - Study was random; Molecular species + plant species + tissue type + Temperature + Control + Duration of stress + Growth stage	-14836.2	30676.4	4541.83	1.868e-10	19159.8, p-val < 1e-04
Model 12	Heat	Model 11 + Genotype + Sample size + Analytical technique	-14706.6	30489.2	4801.06	1.866e-10	18900.6, p-val < 1e-04
Model 13	Heat	Study was random; Lipid class * plant species + Lipid class * tissue + Lipid class * Temperature + Lipid class * Control + Lipid class * Time points + Lipid class * Growth stage	-13928.8	28981.6	6356.73	1.832e-10	17344.9, p-val < 1e-04

## Sheet: Table S4
Table S4: Abbreviations of lipid classes.
Lipid class	Abbreviation
Acylated digalactosyldiacylglycerol	acDGDG
Acylated monogalactosyldiacylglycerol	acMGDG
Acylated phosphatidylglycerol	acPG
Acylated sterol glycosides	ASG
Ceramides	Cer
Ceramide phosphate	CerP
Cardiolipin	CL
Diacylglycerol	DG
Digalactosyldiacylglycerol	DGDG
Digalactosylmonoacylglycerol	DGMG
Glycosyl inositol phosphoceramides	GIPC
Glycolipids	GL
Glucuronosyldiacylglycerol	GlcADG
Glucosylceramide	GlcCer
Glycosphingolipids	GSL
Lysophosphatidyl-N-acylethanolamines	LNAPE
Lysophosphatidic acid	LPA
Lysophosphatidylcholine	LPC
Lysophosphatidylethanolamine	LPE
Lysophosphatidylglycerol	LPG
Lysophosphatidylinositol	LPI
Lysophosphatidylserine	LPS
Monoacylglycerol	MG
Monogalactosyldiacylglycerol	MGDG
Monogalactosylmonoacylglycerol	MGMG
N-acylphosphatidylethanolamine	NAPE
Oxidized lipids	Ox-lipids
Phosphatidic acid	PA
Phosphatidylcholine	PC
Phosphatidylethanolamine	PE
Phosphatidylethanol	PEtOH
Phosphatidylglycerol	PG
Phytoceramides	PhytoCer
Phosphatidylinositol	PI
Phosphatidylinositol phosphate	PIP
Phospholipids	PL
Phosphatidylmethanol	PMeOH
Phosphatidylserine	PS
Sphingosine-1-phosphate	S1P
Sterol esters	SE
Sterol glycosides	SG
Sulpholipids	SL
Sphingosine	Sph
Sphingolipids	SPhL
Sulfoquinovosyldiacylglycerol	SQDG
Sulfoquinovosylmonoacylglycerol	SQMG
Sterols	ST
Tetragalactosyldiacylglycerol	TeGDG
Triacylglycerol	TG
Trigalactosyldiacylglycerol	TrGDG

## Sheet: Table S5
Table S5: Results of the heterogeneity analysis (tests ‘between-study’ variability) of lipid classes under heat and cold stresses. k denotes the number of effect sizes included in the model; Q refers to Cochran’s Q statistic for heterogeneity; df refers to degrees of freedom; Q_p value is the corresponding p value (that tests the null hypothesis of homogeneity); I² represents the percentage of to…
Treatment	Lipid class	k	Q	df	Q_p value	I²	τ²		Treatment	Lipid class	k	Q	df	Q_p value	I²	τ²
Heat	PC	1020	3181.52	1019	1.8295e-220	67.9713	0.856165		Cold	Cer	18	75.776	17	2.13577e-09	77.5655	2.60858e-08
Heat	PE	885	2551.73	884	2.22751e-161	65.3568	0.869282		Cold	CL	14	10.3025	13	0.66903	0	0.0834921
Heat	TG	595	2483.62	594	1.15336e-228	76.0833	2.23121		Cold	DG	76	138.506	75	1.14488e-05	45.8508	0.421854
Heat	DGDG	549	2161.37	548	7.29478e-190	74.6457	0.50939		Cold	DGDG	342	893.293	341	4.50705e-51	61.8266	0.747793
Heat	MGDG	487	2139.49	486	1.7298e-205	77.2843	1.13972		Cold	LPA	4	31.8975	3	5.50048e-07	90.5949	0.723554
Heat	PG	449	1707.86	448	3.83012e-146	73.7684	1.55773		Cold	LPC	152	378.652	151	1.53923e-21	60.1217	11.9575
Heat	PI	438	1469.68	437	8.04075e-112	70.2657	1.37203		Cold	LPE	40	261.095	39	1.17099e-34	85.0629	2.6634
Heat	DG	331	949.651	330	2.53457e-61	65.2504	0.580436		Cold	LPG	32	149.718	31	1.70898e-17	79.2944	2.2051
Heat	PA	298	870.517	297	1.10064e-57	65.8824	0.638548		Cold	LPI	9	28.1486	8	0.000446802	71.5794	1.98083e-08
Heat	Ox-lipids	693	858.933	692	1.41008e-05	19.4349	0.516692		Cold	MGDG	319	964.37	318	2.76278e-66	67.0251	0.898688
Heat	PS	255	719.243	254	4.63616e-46	64.6851	0.560451		Cold	PA	131	347.088	130	1.11474e-21	62.5455	5.16222
Heat	SQDG	177	697.942	176	2.92833e-63	74.783	1.80336		Cold	PC	883	2077.68	882	4.04192e-98	57.5489	0.321028
Heat	SG	102	503.814	101	8.34647e-55	79.9529	1.19745		Cold	PE	621	1360.2	620	2.08397e-57	54.4185	0.419981
Heat	ASG	192	480.99	191	5.74167e-27	60.2903	0.524784		Cold	PG	356	870.086	355	3.70575e-45	59.1994	0.160909
Heat	LPC	73	142.939	72	1.32753e-06	49.629	1.66724		Cold	PI	226	352.776	225	1.07243e-07	36.2201	0.179779
Heat	LPE	75	105.009	74	0.0103405	29.5299	2.41133		Cold	PS	99	282.662	98	8.24414e-20	65.3296	0.539469
Heat	Cer	45	102.109	44	1.61703e-06	56.9089	1.94872		Cold	SQDG	135	318.776	134	4.30346e-17	57.9643	0.118363
Heat	SE	73	100.322	72	0.0153608	28.2309	4.34579		Cold	TG	88	180.977	87	1.4502e-08	51.9277	0.224358
Heat	DGMG	26	59.0005	25	0.000143366	57.6275	0.00907649
Heat	MGMG	39	47.5663	38	0.137446	20.1116	0.13631
Heat	LPG	23	36.2393	22	0.0286204	39.2924	6.2691e-10
Heat	ST	9	27.4089	8	0.000600743	70.8124	1.39749
Heat	HexCer	17	21.3832	16	0.164246	25.175	0.408375
Heat	NAPE	20	17.7861	19	0.536768	0	12.2034
Heat	TrGDG	22	10.9854	21	0.96307	0	2.6838
Heat	CL	8	2.42409	7	0.932704	0	2.77646e-09
Heat	LPA	8	1.41203	7	0.9852	0	4.41614e-10

## Sheet: Table S6
Table S6: The Bayesian effect size estimates for lipid classes from pooled meta-analysis across lipid profiling platforms under heat stress. In this analysis, the effect size estimates were marginalized over plant species, growth stages, and tissue types. The estimate intercept in column B shows the average effect size, and the estimate error intercept in column C shows its standard deviation. Th…
Lipid class	Estimate intercept	Estimate error intercept	Q2.5 intercept	Q97.5 intercept	Bulk ESS	Tail ESS
acDGDG	-0.0936265	0.889232	-1.84493	1.6664	17440.8	8982.53
acMGDG	-0.0328265	0.873428	-1.77782	1.6529	17728.2	9418.66
acPG	0.000492015	0.899507	-1.74275	1.7695	17286.7	8338.69
ASG	0.0110314	0.598367	-1.14128	1.21208	12560.6	9860.16
Cer	-0.415802	0.631544	-1.65378	0.848271	14974.5	9484.01
CerG2GNAc1	0.114664	0.90865	-1.65532	1.92558	17071.1	9787.55
CerP	-0.509103	0.898697	-2.23337	1.27913	16815.4	10063.1
CL	-0.222477	0.698538	-1.58893	1.14389	14727.8	8802.05
DG	0.0976515	0.346597	-0.574567	0.799005	11958.9	10037.7
DGDG	-0.396102	0.220224	-0.824444	0.049671	9505.96	9498.45
DGGA	-0.303085	1.1162	-2.46996	1.88103	20064.2	9454.72
DGMG	0.213651	0.66573	-1.12274	1.47409	15933.8	9865.99
GIPC	-0.140758	0.893329	-1.88177	1.63658	17156.4	9680.78
GL	0.599095	0.901269	-1.26991	2.31166	14830.7	9859.75
GlcCer	-0.047747	0.875505	-1.78543	1.66883	15822.3	9073.19
GM3	0.0404199	0.883786	-1.6942	1.77653	18384.2	9397.81
GSL	-0.442509	1.1054	-2.62557	1.75558	23447.6	8701.62
HexCer	-0.0910133	0.76051	-1.57432	1.42224	15311.9	9278.77
Isoprenoids	-0.547024	0.883055	-2.28411	1.22255	17424.6	9177.51
LNAPE	-0.0215139	1.10056	-2.17017	2.14509	20253	9087.92
LP	1.28582	0.955474	-0.668696	3.1199	16932.1	10417.8
LPA	-0.641179	0.715309	-2.01934	0.782316	15932.6	9132.3
LPC	0.484655	0.501056	-0.49104	1.46231	14129.2	10171.9
LPE	0.363468	0.481549	-0.56595	1.31295	13484.3	10090.7
LPG	0.0305269	0.615366	-1.15658	1.27538	14916.8	9195.23
LPI	-0.334483	0.904612	-2.08175	1.47037	18036.7	9231.65
MG	-0.0322524	1.12662	-2.18999	2.18997	19701.8	8362.99
MGDG	-0.479692	0.232066	-0.93814	-0.0214114	10518.8	9957.74
MGMG	-0.0312938	0.573991	-1.16437	1.09126	15658.2	9350.66
NAPE	-0.695578	0.827408	-2.2524	1.00849	17768.3	10127.5
NL	1.01881	1.03101	-1.00576	3.0187	19474.2	9992.57
Ox-lipids	-0.109837	0.60365	-1.28942	1.06804	13774.4	9425
PA	-0.377601	0.252518	-0.866177	0.140858	10587.4	9512.5
PC	-0.3761	0.218674	-0.811767	0.0629355	9874.28	9779.76
PE	-0.394245	0.253443	-0.871998	0.116672	10503.8	10377.9
PEtOH	-0.930843	1.1958	-3.21614	1.46958	20407	8888.09
PG	-0.417513	0.258904	-0.932952	0.0902892	10330.7	9343.44
PI	-0.0199908	0.272224	-0.557987	0.513096	11189.3	9526.49
PIP	-0.228556	0.871187	-1.92365	1.47966	16571	9616.62
PL	-0.0588311	0.722238	-1.48656	1.37048	14579.6	9791.18
PS	-0.231273	0.274866	-0.769683	0.316336	11263.4	9503.62
Saccharolipids	-0.402197	0.889091	-2.13054	1.32263	17606	9590.81
SE	0.0225354	0.717846	-1.41349	1.44702	15054.4	9312.49
SG	0.22765	0.684647	-1.10205	1.59755	15230.1	8761.15
SL	-0.107775	0.901873	-1.89884	1.66154	18033.7	10096.1
SPhL	-0.789012	0.872812	-2.47869	0.941479	17949.3	9574.54
SQDG	-0.767518	0.4239	-1.61179	0.0576408	13087.8	10121.5
ST	-0.0284747	0.665908	-1.32457	1.28727	16170.7	10307.9
TeGDG	-0.404088	0.922947	-2.22103	1.42337	17639	9750.32
TG	1.14396	0.492278	0.168967	2.1227	13518	8963
Total lipids	0.378858	0.658254	-0.991187	1.60622	13889.9	10525.4
TrGDG	-0.323575	0.74933	-1.78349	1.15806	16744.4	9698.68

## Sheet: Table S7
Table S7: The Bayesian effect size estimates for lipid classes of different plant species from pooled meta-analysis across lipid profiling platforms under heat stress. In this analysis, the effect size estimates were marginalized over plant growth stages and tissue types. The estimate intercept in column C shows the average effect size for the plant species, and the estimate error intercept in co…
Plant species	Lipid class	Estimate intercept	Estimate error intercept	Q2.5 intercept	Q97.5 intercept	Bulk ESS	Tail ESS
Arabidopsis thaliana	acDGDG	-0.120917	0.815542	-1.74938	1.50641	18358.8	9198.52
Arabidopsis thaliana	acMGDG	-0.00792383	0.804586	-1.58204	1.58846	17730.2	8783.39
Arabidopsis thaliana	acPG	0.0298018	0.851491	-1.63408	1.74566	17569.6	9148.63
Arabidopsis thaliana	ASG	0.139154	0.642768	-1.07011	1.48573	12837.5	9538.32
Arabidopsis thaliana	Cer	-0.275113	0.84683	-1.82882	1.67194	14114.2	9853.91
Arabidopsis thaliana	DG	0.0849173	0.330704	-0.539348	0.765766	10267.7	9616.91
Arabidopsis thaliana	DGDG	-0.402178	0.242934	-0.899777	0.0708314	11147.7	10195.4
Arabidopsis thaliana	DGMG	0.238629	0.698237	-1.15541	1.60917	13954.8	9533.2
Arabidopsis thaliana	GIPC	-0.157393	0.822128	-1.78299	1.46668	15548.5	8869.78
Arabidopsis thaliana	GlcCer	-0.0293795	0.815996	-1.61735	1.57491	17616.5	9405.1
Arabidopsis thaliana	LPA	-0.625661	0.750718	-2.09262	0.903679	15373.2	10014.6
Arabidopsis thaliana	LPC	0.373184	0.587811	-0.815408	1.53982	14270.6	9528.72
Arabidopsis thaliana	LPE	0.138453	0.636979	-1.22083	1.31334	12249.8	9181.17
Arabidopsis thaliana	LPI	-0.442569	0.85925	-2.13931	1.23398	17146.5	9962.63
Arabidopsis thaliana	MGDG	-0.216212	0.276956	-0.728594	0.376038	9472.08	9455.99
Arabidopsis thaliana	MGMG	0.0672666	0.659692	-1.2264	1.39791	15351.1	9640.68
Arabidopsis thaliana	NAPE	-0.355042	0.845973	-1.92313	1.41335	15883.7	9601.09
Arabidopsis thaliana	Ox-lipids	-0.0869266	0.634959	-1.32953	1.18049	12773.8	9365.5
Arabidopsis thaliana	PA	-0.402608	0.323651	-1.07132	0.229777	11189	9527.02
Arabidopsis thaliana	PC	-0.385688	0.240884	-0.877352	0.0849069	10738.5	9615.75
Arabidopsis thaliana	PE	-0.634881	0.31974	-1.31686	-0.0552523	9146.5	9767.37
Arabidopsis thaliana	PG	-0.507596	0.325334	-1.19357	0.0935673	9228.58	9407.58
Arabidopsis thaliana	PI	-0.239789	0.358964	-1.01741	0.397158	9072.86	9886.56
Arabidopsis thaliana	PS	-0.425914	0.351185	-1.20399	0.203148	10407.4	9838.38
Arabidopsis thaliana	SE	-0.577593	0.87119	-2.48834	0.936654	10044.8	9505.48
Arabidopsis thaliana	SG	0.329096	0.726544	-1.08287	1.79423	15469.6	9293.22
Arabidopsis thaliana	SQDG	-0.752168	0.435069	-1.62618	0.0829446	13019.1	10305
Arabidopsis thaliana	TeGDG	-0.541245	0.876264	-2.27047	1.14503	16901.6	10014.8
Arabidopsis thaliana	TG	0.98854	0.398138	0.223214	1.79241	11601.3	9577.05
Arabidopsis thaliana	Total lipids	0.093534	1.03534	-2.44812	1.74996	12457.9	10595.6
Arabidopsis thaliana	TrGDG	-0.179386	0.763925	-1.62279	1.38824	16868.3	9272.61
Arabis paniculata	DG	-0.336413	0.50455	-1.49891	0.49921	10443.2	10281
Arabis paniculata	DGDG	-0.466526	0.323965	-1.21175	0.1104	11907.3	10538.5
Arabis paniculata	MGDG	-0.428386	0.401712	-1.31862	0.331881	14125.5	9675.15
Arabis paniculata	PA	-0.438915	0.388175	-1.29522	0.308933	12076.1	9798.42
Arabis paniculata	PC	-0.268066	0.305267	-0.808087	0.430167	11561.6	10522
Arabis paniculata	PE	-0.569015	0.426701	-1.5121	0.223098	11950.6	10761.7
Arabis paniculata	PG	0.0923928	0.586838	-0.755378	1.50089	5762.89	8508.67
Arabis paniculata	PI	0.0769658	0.447311	-0.801099	1.0411	13667	9935.65
Arabis paniculata	PS	-0.348004	0.411057	-1.28199	0.385326	11963.8	9733.8
Arachis hypogaea	ASG	0.033257	0.692915	-1.37427	1.42014	12891.8	9091.07
Arachis hypogaea	DG	-0.0312938	0.440743	-0.923298	0.863377	12280.6	9504.71
Arachis hypogaea	DGDG	-0.394683	0.295676	-1.00282	0.188625	12212.5	10292.3
Arachis hypogaea	DGMG	0.0190371	0.801574	-1.66929	1.49686	14543.4	9513.96
Arachis hypogaea	LPC	0.395103	0.601239	-0.845236	1.55548	14660.9	10204.2
Arachis hypogaea	LPE	-0.149961	0.772046	-1.96737	1.09257	8863.83	9721.46
Arachis hypogaea	MGDG	-0.340912	0.324304	-0.994146	0.321043	12372	9968.35
Arachis hypogaea	MGMG	0.173917	0.766912	-1.25291	1.83016	16053.3	10323.3
Arachis hypogaea	NAPE	-1.51926	1.3231	-4.66942	0.579675	9839.76	9868.58
Arachis hypogaea	Ox-lipids	-0.109062	0.635814	-1.37657	1.11977	14183.8	9840.31
Arachis hypogaea	PA	-0.302953	0.333906	-0.923374	0.419437	11174	9459.75
Arachis hypogaea	PC	-0.348923	0.26339	-0.871414	0.190365	10989.8	9955.4
Arachis hypogaea	PE	-0.68735	0.378639	-1.50507	-0.00633868	7993.33	10324.1
Arachis hypogaea	PG	-0.0879767	0.407142	-0.773648	0.81632	6977.67	8858.07
Arachis hypogaea	PI	-0.106807	0.372401	-0.877859	0.630526	11756.4	9995.72
Arachis hypogaea	PS	-0.166475	0.423996	-0.960566	0.796951	12220	10276.2
Arachis hypogaea	SE	0.612346	0.818641	-0.808904	2.36613	10540.7	10090.2
Arachis hypogaea	SG	0.737588	0.674201	-0.523859	2.10846	13426.5	9753
Arachis hypogaea	SQDG	-1.21365	0.580037	-2.44391	-0.178847	11422.3	10317.9
Arachis hypogaea	TG	1.48022	0.564085	0.409579	2.60928	10868.3	9680.08
Arachis hypogaea	TrGDG	-0.535638	0.872825	-2.43364	1.07454	13503.9	10892.7
Brassica carinata	DGDG	-0.331626	0.329309	-0.931654	0.397147	10864.7	9598.18
Brassica carinata	LPC	0.476965	0.626514	-0.731313	1.79329	12671.4	9480.29
Brassica carinata	LPE	0.260028	0.652149	-1.10165	1.54032	14154.8	9836.67
Brassica carinata	MGDG	-0.379831	0.404401	-1.26873	0.435421	12590.6	9145.92
Brassica carinata	PA	-0.522177	0.467763	-1.6972	0.261442	9991.34	8040.53
Brassica carinata	PC	-0.351115	0.299545	-0.966224	0.249278	11550.5	8753.61
Brassica carinata	PE	-0.314775	0.474908	-1.19526	0.765176	12382.3	9636.73
Brassica carinata	PG	-0.487498	0.48496	-1.61241	0.378024	12136.8	8314.87
Brassica carinata	PI	-0.12875	0.514661	-1.32196	0.858221	13672.2	8807.48
Brassica carinata	PS	-0.224577	0.450639	-1.14917	0.743204	13736.8	8669.88
Crucihimalaya himalaica	DGDG	-0.319244	0.338441	-0.921185	0.457035	11562.4	10024.4
Crucihimalaya himalaica	MGDG	-0.117236	0.500563	-0.873981	1.16981	10282.1	10565.8
Crucihimalaya himalaica	PA	-0.138309	0.524072	-0.896455	1.22501	8867.34	8704.67
Crucihimalaya himalaica	PC	-0.3468	0.303967	-0.96056	0.261295	12672.4	9850.77
Crucihimalaya himalaica	PE	-0.431636	0.473463	-1.39927	0.519032	16900.5	10112.5
Crucihimalaya himalaica	PG	-0.34875	0.502009	-1.36426	0.718665	15990.3	9512.42
Crucihimalaya himalaica	PI	-0.129704	0.516941	-1.27938	0.86042	16144.8	10567
Crucihimalaya himalaica	PS	-0.0848015	0.469584	-0.868865	1.02256	12431.2	10883
Crucihimalaya himalaica	Total lipids	0.390045	0.888967	-1.53477	1.9976	13193.3	10794
Cycas multipinnata	CL	-0.373187	0.816283	-2.04559	1.17556	15760.3	10399.7
Cycas multipinnata	DG	0.06395	0.593128	-1.03219	1.42081	13083.5	10135.7
Cycas multipinnata	DGDG	-0.415432	0.326712	-1.09678	0.218728	12702.7	10911.6
Cycas multipinnata	Isoprenoids	-0.774123	0.958704	-2.70467	1.04702	16879.9	9446.55
Cycas multipinnata	LP	2.70709	2.70164	-0.476297	10.4469	11090.4	10319.5
Cycas multipinnata	LPA	-0.597422	0.801845	-2.19094	1.00542	16256.3	10074.2
Cycas multipinnata	LPC	0.626337	0.78876	-0.668092	2.52131	12973.9	10713.1
Cycas multipinnata	LPE	0.653698	0.917164	-0.739321	2.98734	11540.7	9654.38
Cycas multipinnata	LPG	0.497662	1.20079	-1.2215	3.63471	12702.8	9715.74
Cycas multipinnata	MGDG	-0.470942	0.431568	-1.48664	0.285619	11334.5	9789.97
Cycas multipinnata	MGMG	-0.432841	0.851377	-2.44163	0.986045	11864.4	10245.9
Cycas multipinnata	NL	1.46318	1.31372	-0.920836	4.34715	14659.3	9974.41
Cycas multipinnata	PA	-0.563932	0.474893	-1.76538	0.180579	11110	9805.82
Cycas multipinnata	PC	-0.356192	0.302929	-0.992341	0.238274	11823.9	9690.81
Cycas multipinnata	PE	-0.632671	0.510508	-1.83427	0.268835	14151.8	9970.45
Cycas multipinnata	PG	-0.345593	0.498792	-1.38128	0.722439	14349.7	9211.67
Cycas multipinnata	PI	0.333184	0.624649	-0.603318	1.87429	9175.1	10084.5
Cycas multipinnata	PL	-0.14161	0.824002	-1.81604	1.46861	14754.8	10319.5
Cycas multipinnata	PS	-0.385779	0.48303	-1.53968	0.453055	12744.3	9409.55
Cycas multipinnata	Saccharolipids	-0.622157	0.966094	-2.56625	1.22364	17444	10527.5
Cycas multipinnata	SPhL	-0.950996	0.944343	-2.83217	0.879317	17294	9316.27
Cycas multipinnata	SQDG	-0.769279	0.658626	-2.17486	0.534151	15098.3	10392.8
Cycas multipinnata	ST	-0.0400332	0.785206	-1.58585	1.58523	15276	10507.6
Cycas multipinnata	TG	1.30712	0.881697	-0.405056	3.20772	17803.4	9201.11
Cycas multipinnata	Total lipids	0.290944	0.82713	-1.54159	1.7834	13968.1	10194.9
Cycas panzhihuaensis	CL	-0.126793	0.817334	-1.71107	1.52719	16332.2	10326.1
Cycas panzhihuaensis	DG	0.140788	0.632638	-0.956295	1.69452	11858.8	10202.3
Cycas panzhihuaensis	DGDG	-0.333039	0.338677	-0.958305	0.415464	11613.1	10176.8
Cycas panzhihuaensis	Isoprenoids	-0.472302	0.952397	-2.32945	1.40425	17320	9319.51
Cycas panzhihuaensis	LP	2.08277	1.49775	-0.329818	5.6309	11728.7	11566.1
Cycas panzhihuaensis	LPA	-0.824412	0.816664	-2.56131	0.717696	14619.5	9910.37
Cycas panzhihuaensis	LPC	0.593158	0.776887	-0.705519	2.414	13141.7	10546.6
Cycas panzhihuaensis	LPE	0.584129	0.893338	-0.840972	2.83216	12795.4	9653.25
Cycas panzhihuaensis	LPG	-0.313566	0.823724	-2.20553	1.14582	13365.5	9967.37
Cycas panzhihuaensis	MGDG	-0.307327	0.426208	-1.16406	0.63413	14868.8	9402.49
Cycas panzhihuaensis	MGMG	0.0836991	0.727775	-1.35337	1.55723	16413.2	10217.3
Cycas panzhihuaensis	NL	1.20009	1.14768	-1.01319	3.51924	16019.5	10441.8
Cycas panzhihuaensis	PA	-0.321949	0.427929	-1.14611	0.630721	13506	10074.9
Cycas panzhihuaensis	PC	-0.310715	0.307264	-0.893066	0.353922	11690.8	10255.2
Cycas panzhihuaensis	PE	-0.255339	0.50033	-1.16143	0.85997	14109.7	9466.23
Cycas panzhihuaensis	PG	-0.371934	0.495684	-1.43047	0.644433	14812.4	10100.3
Cycas panzhihuaensis	PI	-0.186873	0.513762	-1.35898	0.781215	12640.6	9784.58
Cycas panzhihuaensis	PL	0.130414	0.874649	-1.4639	1.99527	13578.5	10531.3
Cycas panzhihuaensis	PS	-0.185557	0.456096	-1.07359	0.80522	12439.9	10406.9
Cycas panzhihuaensis	Saccharolipids	-0.277922	0.965388	-2.14819	1.64487	18397.4	10270.4
Cycas panzhihuaensis	SPhL	-0.84083	0.926872	-2.68916	0.959866	18407.7	9449.14
Cycas panzhihuaensis	SQDG	-0.914122	0.663397	-2.37269	0.285812	13695	10829.9
Cycas panzhihuaensis	ST	0.0814403	0.832564	-1.47911	1.91239	15856	10590.2
Cycas panzhihuaensis	TG	1.4476	0.90359	-0.155017	3.46224	15457	10312.2
Cycas panzhihuaensis	Total lipids	0.549534	0.816166	-1.08339	2.17173	15928.3	10645
Glycine max	DGDG	-0.394915	0.302852	-1.00673	0.205804	10911.1	9217.45
Glycine max	MGDG	-0.187595	0.407736	-0.859904	0.78874	9331.49	8369.63
Glycine max	PA	-0.458615	0.411652	-1.41057	0.300536	10658.2	8795.85
Glycine max	PC	-0.34608	0.285434	-0.915355	0.223198	11041.4	10066.4
Glycine max	PE	-0.412317	0.424826	-1.2665	0.453664	12721	9091.62
Glycine max	PG	-0.124583	0.478199	-0.92794	0.975643	9131.5	8345.38
Glycine max	PI	-0.161927	0.470194	-1.23394	0.679411	11333.5	8822.59
Glycine max	PS	-0.264173	0.417391	-1.13322	0.58842	11957.1	8697.17
Lepidium sativum	DGDG	-0.360657	0.329061	-0.983044	0.342486	11569.9	9494.64
Lepidium sativum	MGDG	-0.259293	0.429699	-1.04775	0.746355	13452.6	8983.1
Nicotiana tabacum	DGDG	-0.37007	0.316206	-1.00042	0.287471	12691.6	10432.1
Nicotiana tabacum	MGDG	-0.427108	0.393023	-1.31437	0.310105	14379.9	10530.1
Nicotiana tabacum	PC	-0.352874	0.284777	-0.93284	0.208566	11583	10023.3
Nicotiana tabacum	PE	-0.257152	0.423696	-1.02511	0.681318	12177.7	10163.7
Nicotiana tabacum	PG	-0.506886	0.453518	-1.53187	0.30798	12426.6	10077.7
Nicotiana tabacum	SQDG	-0.519116	0.55723	-1.57132	0.647663	12288.7	10767.3
Panax notoginseng	DGDG	-0.369546	0.337383	-1.02528	0.334454	11333.2	9742.7
Panax notoginseng	LPC	0.451098	0.643332	-0.798487	1.78167	13827.6	10482.5
Panax notoginseng	LPE	0.540636	0.733436	-0.720808	2.28925	11563.7	10045.1
Panax notoginseng	LPG	0.00161243	0.796976	-1.58304	1.61191	14244.1	10512.8
Panax notoginseng	MGDG	-0.375258	0.43642	-1.30946	0.501782	13798.5	10215.3
Panax notoginseng	PA	-0.385384	0.439455	-1.29829	0.525153	13719.8	9586.37
Panax notoginseng	PC	-0.363356	0.309468	-1.01208	0.230357	11848.9	10177.2
Panax notoginseng	PE	-0.419779	0.500136	-1.45626	0.599961	16475.9	9709.94
Panax notoginseng	PG	-0.504449	0.554631	-1.7924	0.494587	13992.8	9090.15
Panax notoginseng	PI	-0.277443	0.633399	-1.86095	0.733493	10811.2	9767.61
Panax notoginseng	PS	-0.37716	0.510339	-1.60833	0.497524	13364.2	9333.07
Panax notoginseng	SQDG	-0.73091	0.705085	-2.18569	0.725805	16980.1	10087.5
Plukenetia volubilis	Cer	-0.647772	0.78813	-2.38855	0.770666	14396	10269.7
Plukenetia volubilis	DG	-0.23708	0.673248	-1.95243	0.856166	13691.9	10058.7
Plukenetia volubilis	GSL	-0.639343	1.26674	-3.23068	1.81061	17847.9	10392.2
Plukenetia volubilis	PG	-0.233561	0.608061	-1.30862	1.16639	14707.4	9325.07
Plukenetia volubilis	PI	-0.153111	0.601791	-1.54172	0.977583	15345.2	9894.77
Plukenetia volubilis	SE	-0.46927	0.995821	-2.72362	1.26671	11911.6	11140
Plukenetia volubilis	SQDG	-0.86239	0.785547	-2.58747	0.628768	15725.4	9859.27
Plukenetia volubilis	TG	1.69276	0.838963	0.300587	3.57295	10924.5	9215.59
Ricinus communis	Cer	-0.563103	0.776211	-2.18446	0.90812	14670.2	9854.38
Ricinus communis	DG	0.289586	0.645781	-0.692804	1.91393	8239.28	8582.95
Ricinus communis	DGDG	-0.382424	0.306569	-0.989415	0.236973	12608.8	10502.9
Ricinus communis	DGGA	-0.427374	1.18171	-2.75569	1.85211	19651.3	9950.95
Ricinus communis	HexCer	0.0617197	0.908757	-1.62804	2.0208	14346.2	9913.28
Ricinus communis	LNAPE	0.0061243	1.17314	-2.28804	2.34948	18520.6	9899.71
Ricinus communis	LPE	0.349413	0.695671	-1.05883	1.79895	13968.2	10195.5
Ricinus communis	MG	-0.00675675	1.20344	-2.31678	2.38022	19070.6	9436.69
Ricinus communis	MGDG	-0.586384	0.441975	-1.67215	0.100564	9186.35	8845.07
Ricinus communis	PA	-0.399153	0.39641	-1.21669	0.3966	13357.3	9771.18
Ricinus communis	PC	-0.353548	0.289763	-0.959571	0.216262	11465.6	9648.31
Ricinus communis	PE	-0.436111	0.418634	-1.2973	0.414172	15013.4	10531.7
Ricinus communis	PEtOH	-2.03345	1.63568	-5.63702	0.765095	13289.4	9836.5
Ricinus communis	PG	-0.488622	0.480756	-1.59702	0.360743	10624.2	7765.68
Ricinus communis	PI	0.40931	0.629187	-0.489118	1.92004	7534.74	9205.2
Ricinus communis	SQDG	-1.07698	0.740461	-2.75755	0.216239	11021.1	9376.24
Ricinus communis	TG	1.64305	0.805743	0.22358	3.40627	8253.33	9205.92
Triticum aestivum	ASG	-0.0781006	0.644837	-1.40621	1.16686	11298.2	9534.41
Triticum aestivum	Cer	-0.31108	0.717459	-1.67914	1.17899	14986.4	10616.8
Triticum aestivum	CerG2GNAc1	0.183378	0.898791	-1.55096	1.98672	16103.6	10193.4
Triticum aestivum	CerP	-0.681602	0.881959	-2.4347	1.03337	16214.1	9833.73
Triticum aestivum	CL	-0.194085	0.749907	-1.66401	1.28493	16454.9	10028.8
Triticum aestivum	DG	-0.120699	0.444851	-1.08724	0.720521	10913.7	9000.48
Triticum aestivum	DGDG	-0.438631	0.276052	-1.01633	0.0806631	10207.5	9408.72
Triticum aestivum	DGMG	0.430213	0.691502	-0.907285	1.85465	15096.1	8878.15
Triticum aestivum	GL	0.887784	0.806818	-0.696042	2.48738	13827.1	10051.8
Triticum aestivum	GM3	0.0750317	0.868752	-1.63013	1.79444	17600.9	9757.63
Triticum aestivum	HexCer	-0.200564	0.762507	-1.72416	1.28504	16114.4	9668.15
Triticum aestivum	LPC	0.250425	0.553267	-0.914774	1.29059	12442.8	9247.93
Triticum aestivum	LPE	0.295341	0.544333	-0.834217	1.34172	11988.7	9135.91
Triticum aestivum	LPG	0.017942	0.631556	-1.19092	1.28449	15108.2	9359.52
Triticum aestivum	MGDG	-0.389554	0.315899	-1.05529	0.23328	12231.9	9650.57
Triticum aestivum	MGMG	0.0528021	0.641548	-1.18326	1.33989	15363.1	9482.13
Triticum aestivum	Ox-lipids	-0.144819	0.62184	-1.38712	1.04657	13820.2	9465.54
Triticum aestivum	PA	-0.408975	0.320111	-1.04226	0.240884	10980.9	9011.3
Triticum aestivum	PC	-0.316105	0.26042	-0.816015	0.219287	10610	9330.35
Triticum aestivum	PE	-0.176602	0.370666	-0.855658	0.599234	6552.62	8781.64
Triticum aestivum	PG	-0.357407	0.346167	-1.03484	0.36549	11473	9296.28
Triticum aestivum	PI	0.158872	0.377993	-0.520556	0.960746	9695.54	9751.38
Triticum aestivum	PIP	-0.289904	0.823357	-1.90398	1.3153	17448.2	10291.2
Triticum aestivum	PL	-0.170171	0.720266	-1.60486	1.21999	13656	9179.22
Triticum aestivum	PS	-0.113935	0.365185	-0.768818	0.689266	10064.2	9285.74
Triticum aestivum	SG	-0.528617	0.721872	-1.97438	0.841757	8652.61	8504.77
Triticum aestivum	SL	-0.120428	0.828309	-1.75852	1.53093	14226.2	11147.2
Triticum aestivum	SQDG	0.0249161	0.647895	-1.11144	1.39671	5168.04	8030.37
Triticum aestivum	ST	-0.118751	0.658307	-1.41768	1.17932	15483.8	10045.3
Triticum aestivum	TG	0.333811	0.647813	-1.00853	1.49369	4991.02	7415.67
Triticum aestivum	Total lipids	0.862017	0.753619	-0.563179	2.43904	10564.6	9860.76
Zea mays	DGDG	-0.296357	0.342355	-0.885084	0.516062	10405.5	10403.5
Zea mays	LP	1.04461	1.07714	-1.18813	3.05801	14572.2	10279.3
Zea mays	LPG	0.0686628	0.824876	-1.5324	1.8474	15039.1	10794.6
Zea mays	MGDG	-0.60526	0.474293	-1.79331	0.10973	7617.65	8569.05
Zea mays	PA	-0.181973	0.479263	-0.900343	1.0355	9510.15	8148.77
Zea mays	PC	-0.321846	0.292866	-0.885312	0.292186	11977.7	10281.8
Zea mays	PE	-0.00348421	0.569152	-0.854262	1.37339	7349.87	9635.91
Zea mays	PG	-0.671198	0.532054	-1.97897	0.147344	6356.77	9178.46
Zea mays	PI	0.163858	0.512169	-0.695473	1.36911	11008	9819.17
Zea mays	PS	-0.0158769	0.48531	-0.803283	1.12583	9948.67	10021.2

## Sheet: Table S8
Table S8: The Bayesian effect size estimates for lipid classes of different tissue types from pooled meta-analysis across lipid profiling platforms under heat stress. In this analysis, the effect size estimates were marginalized over plant species and growth stages. The estimate intercept in column C shows the average effect size for the tissue types, and the estimate error intercept in column D …
Tissue	Lipid class	Estimate intercept	Estimate error intercept	Q2.5 intercept	Q97.5 intercept	Bulk ESS	Tail ESS
Flowers	ASG	0.00579187	0.672687	-1.31807	1.33712	13290.6	9369.14
Flowers	DG	0.414493	0.471966	-0.521257	1.32296	11030.6	9471.09
Flowers	DGDG	-0.717574	0.46921	-1.63033	0.196858	8411.03	8373.87
Flowers	MGDG	-0.203659	0.406299	-1.01334	0.590208	9644.14	9181.09
Flowers	PA	-0.928565	0.383387	-1.66251	-0.148136	5770.81	7859.26
Flowers	PC	-0.0589899	0.331915	-0.72234	0.592658	7977.76	8035.71
Flowers	PE	-0.391562	0.352195	-1.08348	0.310279	8804.26	9176.44
Flowers	PG	0.0318652	0.416504	-0.793476	0.835001	8875.43	9236.84
Flowers	PI	0.140791	0.376473	-0.613777	0.868689	9165.29	8801.76
Flowers	PS	-0.223369	0.399297	-1.02224	0.545586	6278.62	7638.69
Flowers	SE	-0.200809	0.739283	-1.68397	1.19567	13993.1	8660.96
Flowers	SG	-0.10497	0.736429	-1.55545	1.32055	16117.5	9166.56
Flowers	SQDG	-0.588744	0.49933	-1.54951	0.390896	11218.2	10480.8
Flowers	TG	0.989062	0.54116	-0.0803231	2.03743	11150.2	8797.37
Germinating seeds	Cer	0.102041	0.932741	-1.73439	1.9158	18765.3	9725.67
Germinating seeds	DG	0.288337	0.831136	-1.35541	1.90534	16852.4	8891.47
Germinating seeds	DGDG	-0.515061	0.790273	-2.05419	1.03523	13227	9178
Germinating seeds	MGDG	-0.270853	0.780367	-1.82795	1.25648	14583.8	9525.81
Germinating seeds	PA	-0.785662	0.807311	-2.35393	0.798216	14664.5	9120.2
Germinating seeds	PC	0.866196	0.761714	-0.605167	2.33723	15814.4	8816.47
Germinating seeds	PE	0.220239	0.805096	-1.36018	1.82266	13225	8893.3
Germinating seeds	PG	-0.230221	0.809892	-1.83486	1.33915	15412.8	9475.22
Germinating seeds	PI	0.190068	0.820235	-1.40959	1.76917	15574	8867.44
Germinating seeds	PS	-0.136016	0.80938	-1.72737	1.4531	14549.3	9656.45
Germinating seeds	SQDG	-1.99557	0.93843	-3.81082	-0.13843	18945.8	9623.17
Germinating seeds	TG	0.478667	0.873279	-1.25576	2.16142	15057.9	9037.15
Leaves	acDGDG	-0.0928696	0.972895	-1.99658	1.83372	17295	9731.13
Leaves	acMGDG	-0.0180114	0.962781	-1.94588	1.83716	17155.1	9760.54
Leaves	acPG	0.0236626	0.999724	-1.91687	1.99465	17409.8	8063.4
Leaves	ASG	0.0400485	0.68978	-1.32749	1.40747	13251.8	9875.48
Leaves	Cer	-0.457019	0.784021	-1.98171	1.09858	15868	9625.95
Leaves	CerG2GNAc1	0.151077	1.02583	-1.85192	2.19837	17364.4	9775.64
Leaves	CerP	-0.571328	1.01915	-2.52965	1.47115	17810.4	9856.51
Leaves	CL	-0.245169	0.763163	-1.75164	1.26657	14956	9442.43
Leaves	DG	-0.229572	0.445776	-1.06542	0.697482	12157.9	10203.4
Leaves	DGDG	-0.291633	0.248897	-0.770879	0.206719	9660.67	9946.95
Leaves	DGMG	0.265251	0.71558	-1.18265	1.6499	16140.6	9352.67
Leaves	GIPC	-0.147307	0.985832	-2.06364	1.81665	16760.6	9433.33
Leaves	GL	0.738261	0.984186	-1.31694	2.58098	14468.8	9210.21
Leaves	GlcCer	-0.0329174	0.971719	-1.97133	1.87204	15942.9	9865.68
Leaves	GM3	0.0640826	1.00599	-1.90311	2.0458	18369.7	9309.83
Leaves	GSL	-0.50477	1.26088	-2.95472	1.99146	22669.1	9308.92
Leaves	HexCer	-0.174356	0.923852	-1.95538	1.67807	16482.2	9694.84
Leaves	Isoprenoids	-0.628401	0.976885	-2.53394	1.31743	17131.8	9358.33
Leaves	LP	1.54901	1.06623	-0.660244	3.60445	16319.4	10336.3
Leaves	LPA	-0.738293	0.758179	-2.1973	0.77959	15677.3	8460.36
Leaves	LPC	0.596601	0.487455	-0.34437	1.581	13672.4	11036.8
Leaves	LPE	0.400261	0.510856	-0.57934	1.43238	12966.1	10229.7
Leaves	LPG	0.0643587	0.630823	-1.12392	1.3546	14692.7	9231.28
Leaves	LPI	-0.373069	0.993747	-2.28656	1.60459	17518.5	9409.78
Leaves	MGDG	-0.377312	0.267366	-0.904336	0.146132	10494.7	10106.3
Leaves	MGMG	-0.0467008	0.601655	-1.23966	1.14338	15212.6	9703.42
Leaves	NAPE	-0.770513	0.921068	-2.57417	1.11191	17873	9758.84
Leaves	NL	1.22939	1.14965	-1.07112	3.42627	19089.7	9756.19
Leaves	Ox-lipids	-0.104795	0.648647	-1.38231	1.16861	13674.8	8944.91
Leaves	PA	-0.28555	0.282918	-0.831862	0.293207	9363.47	8590.3
Leaves	PC	-0.496041	0.252583	-0.994673	0.00995357	9401.89	9482.69
Leaves	PE	-0.330668	0.284392	-0.880757	0.242772	10299	10150.9
Leaves	PG	-0.388886	0.295518	-0.982743	0.195561	10002.7	9430.53
Leaves	PI	-0.144135	0.303477	-0.73436	0.46535	10826.9	9303.7
Leaves	PIP	-0.246723	0.985622	-2.15342	1.69478	16463.6	9197.64
Leaves	PL	-0.052333	0.756356	-1.53852	1.44085	14396.5	8985.59
Leaves	PS	-0.245431	0.29509	-0.807377	0.347644	10750.4	9439.26
Leaves	Saccharolipids	-0.452496	0.982468	-2.37581	1.49457	17442.1	9213.77
Leaves	SE	0.0660742	0.810824	-1.51147	1.71218	15285.6	9578.65
Leaves	SG	0.382704	0.769613	-1.12679	1.90986	15135.4	8731.83
Leaves	SL	-0.109224	0.992327	-2.05524	1.86772	18499.7	10716.7
Leaves	SPhL	-0.913965	0.963438	-2.75583	1.01751	17464	9613
Leaves	SQDG	-0.631543	0.499023	-1.6276	0.317577	12825.3	10244.6
Leaves	ST	0.00104364	0.708981	-1.37679	1.41518	16596.9	10857.7
Leaves	TeGDG	-0.455648	1.02504	-2.45147	1.60665	17279.5	9670.48
Leaves	TG	1.28595	0.583234	0.165455	2.45727	13426.9	9100.03
Leaves	Total lipids	0.755831	0.776754	-0.850421	2.19458	13503.7	10330.9
Leaves	TrGDG	-0.343231	0.813653	-1.94204	1.23935	15981.4	9976.07
Seedlings	Cer	-0.549979	0.881927	-2.25574	1.20401	15369.7	8457.59
Seedlings	DG	1.06843	0.584598	-0.155745	2.16926	11686.4	9294.92
Seedlings	DGDG	-0.569117	0.442493	-1.40995	0.307502	10546.7	9589.66
Seedlings	DGGA	-0.433247	1.02445	-2.42852	1.59007	16019.4	8853.36
Seedlings	HexCer	0.281224	0.964636	-1.648	2.14722	17287.8	9133.19
Seedlings	LNAPE	0.0276937	1.05554	-2.07479	2.13144	15672.5	9699.84
Seedlings	LPE	0.429362	0.872613	-1.3265	2.09645	15132	8866.94
Seedlings	MG	0.0299989	1.02738	-2.02111	2.07069	16119.7	9825.61
Seedlings	MGDG	-0.858444	0.473682	-1.74593	0.115611	10758.1	8979.9
Seedlings	PA	-0.139604	0.549565	-1.20219	0.916304	12529	10159.1
Seedlings	PC	-0.354987	0.433874	-1.19765	0.512758	10818.2	9198.41
Seedlings	PE	-0.857823	0.534086	-1.90742	0.208259	12930.9	10277.9
Seedlings	PEtOH	-1.50674	1.27898	-3.9292	1.0904	16132.9	10191.2
Seedlings	PG	-0.303006	0.563865	-1.38139	0.844774	11926.7	9529.64
Seedlings	PI	0.397503	0.6198	-0.869802	1.56409	11998.2	9538.48
Seedlings	PS	-0.178567	0.701067	-1.57166	1.17358	16993.6	9947.52
Seedlings	SQDG	-1.30821	0.784849	-2.79932	0.314744	14233.4	8642
Seedlings	TG	0.493078	0.652656	-0.857062	1.72343	11580.3	8676.53
Seedlings	Total lipids	-0.715805	0.959175	-2.58124	1.16931	18363.9	9910.4
Shoots	DG	0.361508	0.670672	-0.986149	1.63468	11929.1	9352.29
Shoots	DGDG	-0.282831	0.55214	-1.3639	0.807736	11357	8784.09
Shoots	MGDG	-0.846724	0.580719	-1.95981	0.332429	9917.79	9477.77
Shoots	PC	0.13034	0.542318	-0.931815	1.20423	11448.5	9636.95
Shoots	PE	-0.419419	0.660143	-1.68141	0.907011	11436.2	9190.37
Shoots	PG	-2.04391	0.700537	-3.36661	-0.628713	9577.62	9351.15
Shoots	PI	0.589816	0.692187	-0.790636	1.94137	11479.2	8916.74
Shoots	SQDG	0.0536116	0.818467	-1.56861	1.65276	16363.8	9416.88
Shoots	TG	2.71087	0.744574	1.21967	4.15742	10798.7	9979

## Sheet: Table S9
Table S9: The Bayesian effect size estimates for lipid classes of different plant species and tissue types from pooled meta-analysis across lipid profiling platforms under heat stress. In this analysis, the effect size estimates were marginalized over plant growth stages. The estimate intercept in column D shows the average effect size for plant species-by-tissue type combinations, and the estima…
Plant species	Tissue	Lipid class	Estimate intercept	Estimate error intercept	Q2.5 intercept	Q97.5 intercept	Bulk ESS	Tail ESS
Arabidopsis thaliana	Flowers	DG	0.37787	0.537627	-0.679835	1.45391	11343.9	9822.51
Arabidopsis thaliana	Flowers	DGDG	-0.802975	0.508934	-1.80064	0.179581	8738.75	9564.94
Arabidopsis thaliana	Flowers	MGDG	0.0967527	0.491283	-0.842171	1.09541	6432.13	7377.07
Arabidopsis thaliana	Flowers	PC	-0.139116	0.428451	-1.04126	0.655967	7865.47	7614.34
Arabidopsis thaliana	Flowers	PE	-0.651134	0.47932	-1.68018	0.210756	4461.43	7235.52
Arabidopsis thaliana	Flowers	PG	0.371782	0.509007	-0.578676	1.41072	5784.82	7789.43
Arabidopsis thaliana	Flowers	PS	-0.453993	0.499029	-1.52368	0.443749	3937.83	8086.02
Arabidopsis thaliana	Flowers	SQDG	-0.564528	0.54779	-1.63111	0.506303	12299.4	10201.6
Arabidopsis thaliana	Flowers	TG	1.05137	0.583248	-0.116322	2.18197	11620.4	8673.22
Arabidopsis thaliana	Germinating seeds	Cer	0.118221	0.926202	-1.69819	1.94375	18513.4	8564.82
Arabidopsis thaliana	Germinating seeds	DG	0.158729	0.830008	-1.49434	1.78095	17302.3	8301.43
Arabidopsis thaliana	Germinating seeds	DGDG	-0.432587	0.785529	-1.94681	1.09535	13265.2	8803.17
Arabidopsis thaliana	Germinating seeds	MGDG	-0.163502	0.778963	-1.68948	1.36971	14585.9	8827.98
Arabidopsis thaliana	Germinating seeds	PA	-0.750506	0.803341	-2.31925	0.843971	15387.5	9475.92
Arabidopsis thaliana	Germinating seeds	PC	0.980802	0.763652	-0.497767	2.46664	15868.3	9048
Arabidopsis thaliana	Germinating seeds	PE	0.254176	0.794819	-1.30323	1.82754	13645	9007.75
Arabidopsis thaliana	Germinating seeds	PG	-0.15724	0.804554	-1.73387	1.40685	15354.6	9289.89
Arabidopsis thaliana	Germinating seeds	PI	0.173859	0.820564	-1.42531	1.78705	16172.5	8735.87
Arabidopsis thaliana	Germinating seeds	PS	-0.184489	0.806582	-1.74693	1.39064	14397.5	9969.81
Arabidopsis thaliana	Germinating seeds	SQDG	-2.09972	0.955821	-3.95253	-0.205788	17798.5	9421.81
Arabidopsis thaliana	Germinating seeds	TG	0.457826	0.885793	-1.25457	2.17135	14595.4	8827.64
Arabidopsis thaliana	Leaves	acDGDG	-0.0914361	0.954435	-1.97021	1.83434	16616.6	9305.49
Arabidopsis thaliana	Leaves	acMGDG	-0.0143937	0.943377	-1.89487	1.82026	16832.7	9536.02
Arabidopsis thaliana	Leaves	acPG	0.0320262	0.979533	-1.87505	1.96629	16492.1	9647.48
Arabidopsis thaliana	Leaves	ASG	0.0878365	0.709539	-1.336	1.4801	13136.9	9644.83
Arabidopsis thaliana	Leaves	DG	-0.301747	0.4975	-1.2604	0.702225	12681.7	10317.5
Arabidopsis thaliana	Leaves	DGDG	-0.128393	0.32166	-0.727048	0.541623	8834.01	8378.17
Arabidopsis thaliana	Leaves	DGMG	0.270762	0.727325	-1.20178	1.68384	15737.3	9533.76
Arabidopsis thaliana	Leaves	GIPC	-0.148559	0.961666	-2.02807	1.76999	16381.4	9444.98
Arabidopsis thaliana	Leaves	GlcCer	-0.0298293	0.952366	-1.94989	1.83433	15719.3	9169.64
Arabidopsis thaliana	Leaves	LPA	-0.721587	0.770878	-2.22437	0.810869	16145.2	9109.2
Arabidopsis thaliana	Leaves	LPC	0.534482	0.522885	-0.497787	1.58028	14239.7	10494.9
Arabidopsis thaliana	Leaves	LPE	0.316876	0.54501	-0.742097	1.42058	13332.6	9633.74
Arabidopsis thaliana	Leaves	LPI	-0.387149	0.979453	-2.2518	1.59383	17369.2	9528.45
Arabidopsis thaliana	Leaves	MGDG	-0.22595	0.347102	-0.92616	0.452478	11576.3	9416.82
Arabidopsis thaliana	Leaves	MGMG	-0.00495145	0.634606	-1.27387	1.24982	16058.8	9782.92
Arabidopsis thaliana	Leaves	NAPE	-0.700009	0.916294	-2.51115	1.13619	17149.5	9507.29
Arabidopsis thaliana	Leaves	Ox-lipids	-0.0898702	0.659631	-1.3993	1.19948	13401	9090.98
Arabidopsis thaliana	Leaves	PA	-0.245074	0.352595	-0.955741	0.46705	11432.1	7933.36
Arabidopsis thaliana	Leaves	PC	-0.526572	0.319045	-1.17916	0.0901687	11302	8138.56
Arabidopsis thaliana	Leaves	PE	-0.293706	0.367786	-0.995875	0.463906	12099.5	9414.41
Arabidopsis thaliana	Leaves	PG	-0.452997	0.383897	-1.24785	0.282609	7570.58	7837.97
Arabidopsis thaliana	Leaves	PI	-0.23404	0.382343	-0.97894	0.532843	11884.8	9355.11
Arabidopsis thaliana	Leaves	PS	-0.213832	0.373631	-0.910131	0.558237	9899.05	9384.64
Arabidopsis thaliana	Leaves	SE	-0.028274	0.82739	-1.59723	1.67525	14408.3	9824.56
Arabidopsis thaliana	Leaves	SG	0.417085	0.793147	-1.12185	1.99391	15317.7	8987.87
Arabidopsis thaliana	Leaves	SQDG	-0.577217	0.548509	-1.69186	0.498386	13182.3	9272.95
Arabidopsis thaliana	Leaves	TeGDG	-0.476525	1.01049	-2.41765	1.56322	16847.6	10014.8
Arabidopsis thaliana	Leaves	TG	1.23747	0.619006	0.0524817	2.46989	11777	9673.2
Arabidopsis thaliana	Leaves	TrGDG	-0.2989	0.814239	-1.91552	1.30066	15932.6	9328.67
Arabidopsis thaliana	Seedlings	DG	0.895828	0.601535	-0.354974	2.03157	11585.4	9288.97
Arabidopsis thaliana	Seedlings	DGDG	-0.552718	0.451246	-1.44058	0.351463	10629.2	9731.13
Arabidopsis thaliana	Seedlings	MGDG	-0.792957	0.488507	-1.72562	0.205022	11844.7	9197.55
Arabidopsis thaliana	Seedlings	PA	-0.156747	0.592465	-1.31279	1.00052	12786.5	9928.81
Arabidopsis thaliana	Seedlings	PC	-0.329301	0.440699	-1.18352	0.547924	10584.9	9837.32
Arabidopsis thaliana	Seedlings	PE	-0.895077	0.592115	-2.05921	0.276506	14566.7	10040.5
Arabidopsis thaliana	Seedlings	PG	-0.202927	0.619703	-1.39813	1.04125	12810.8	10187.7
Arabidopsis thaliana	Seedlings	PI	0.286578	0.671826	-1.08391	1.54977	11188.5	9721.81
Arabidopsis thaliana	Seedlings	PS	-0.314302	0.74102	-1.77861	1.10256	16549.2	10133.1
Arabidopsis thaliana	Seedlings	TG	0.411135	0.652698	-0.932436	1.64688	11603.2	9325.64
Arabidopsis thaliana	Seedlings	Total lipids	-0.716764	1.02354	-2.70948	1.28888	19120.5	10328.3
Arabidopsis thaliana	Shoots	DG	0.237135	0.641095	-1.05448	1.4456	11348	9129.67
Arabidopsis thaliana	Shoots	DGDG	-0.180466	0.501445	-1.16006	0.812809	10192.7	9031.4
Arabidopsis thaliana	Shoots	MGDG	-0.784546	0.53309	-1.79718	0.284664	10213.7	9755.98
Arabidopsis thaliana	Shoots	PC	0.183107	0.499645	-0.790154	1.14409	10680.7	9711.64
Arabidopsis thaliana	Shoots	PE	-0.442296	0.626104	-1.63363	0.807565	11165.2	9605.61
Arabidopsis thaliana	Shoots	PG	-2.12046	0.678183	-3.39493	-0.725131	9584.26	9250.76
Arabidopsis thaliana	Shoots	PI	0.607424	0.665277	-0.689597	1.91869	11175.8	8836.98
Arabidopsis thaliana	Shoots	SQDG	0.12134	0.801958	-1.43432	1.72446	16629.2	9682.97
Arabidopsis thaliana	Shoots	TG	2.87778	0.703616	1.48545	4.22946	11795.3	10137
Arabis paniculata	Leaves	DG	-0.487986	0.526526	-1.51224	0.595533	10108.8	9331.93
Arabis paniculata	Leaves	DGDG	-0.342082	0.3676	-1.10508	0.35576	10552.4	8223.91
Arabis paniculata	Leaves	MGDG	-0.318622	0.37447	-1.09757	0.394926	13997.6	8713.93
Arabis paniculata	Leaves	PA	-0.301791	0.379525	-1.07741	0.434898	10024.6	7254.53
Arabis paniculata	Leaves	PC	-0.332358	0.36967	-1.0159	0.454494	8009.05	7787.14
Arabis paniculata	Leaves	PE	-0.412763	0.379968	-1.1915	0.330716	11477.3	9283.93
Arabis paniculata	Leaves	PG	-0.111975	0.418814	-0.886475	0.771252	5703.25	7880.88
Arabis paniculata	Leaves	PI	-0.111079	0.397278	-0.874682	0.691023	12147	8953.04
Arabis paniculata	Leaves	PS	-0.351159	0.377766	-1.08782	0.41007	14311.2	9768.61
Arachis hypogaea	Flowers	ASG	0.0279604	0.702279	-1.34616	1.39646	13730.2	9888.74
Arachis hypogaea	Flowers	DG	0.258999	0.52547	-0.803765	1.26459	12249.1	9755.3
Arachis hypogaea	Flowers	MGDG	-0.181971	0.443575	-1.07644	0.679512	10990.1	8990.07
Arachis hypogaea	Flowers	PA	-0.932349	0.425332	-1.74439	-0.0553454	8648.47	8509.78
Arachis hypogaea	Flowers	PC	0.0669343	0.388217	-0.665387	0.867103	9031.35	8119.71
Arachis hypogaea	Flowers	PE	-0.246966	0.423755	-1.03596	0.64097	8511.13	8722.33
Arachis hypogaea	Flowers	PG	0.152108	0.44651	-0.718189	1.03517	10832.3	8369.78
Arachis hypogaea	Flowers	PI	0.0459554	0.436702	-0.847173	0.907441	9573	9152.88
Arachis hypogaea	Flowers	SE	-0.269847	0.773193	-1.8182	1.19592	14308.8	9193.45
Arachis hypogaea	Flowers	SG	-0.129602	0.764534	-1.60845	1.35415	16275.2	9658.01
Arachis hypogaea	Flowers	SQDG	-0.50845	0.544125	-1.56642	0.571177	12849.1	10156.1
Arachis hypogaea	Flowers	TG	0.977044	0.583123	-0.190948	2.10768	11196.7	8802.91
Arachis hypogaea	Leaves	DG	-0.311442	0.534889	-1.32838	0.781049	12803.3	9690.78
Arachis hypogaea	Leaves	DGDG	-0.247252	0.343666	-0.934156	0.438448	11874.2	8860.49
Arachis hypogaea	Leaves	DGMG	0.207449	0.751598	-1.30064	1.66711	15540.4	9674.94
Arachis hypogaea	Leaves	LPC	0.551914	0.539393	-0.515881	1.6244	15095.5	9822.73
Arachis hypogaea	Leaves	LPE	0.240054	0.580609	-0.903085	1.40484	10658.5	9459.95
Arachis hypogaea	Leaves	MGDG	-0.176906	0.359649	-0.858945	0.575768	11170.8	9608.86
Arachis hypogaea	Leaves	MGMG	0.0167694	0.661348	-1.28029	1.3333	15817.8	9091.48
Arachis hypogaea	Leaves	NAPE	-0.807943	0.947965	-2.67681	1.10199	17077.4	9654.81
Arachis hypogaea	Leaves	Ox-lipids	-0.0891178	0.673788	-1.42807	1.23298	13660.8	8940.62
Arachis hypogaea	Leaves	PA	-0.165983	0.363941	-0.866964	0.592018	11267.1	9064.7
Arachis hypogaea	Leaves	PC	-0.564112	0.344261	-1.2836	0.0868241	9548.28	8253.5
Arachis hypogaea	Leaves	PE	-0.671246	0.439621	-1.60968	0.11407	3514.16	7545.18
Arachis hypogaea	Leaves	PG	-0.177319	0.38179	-0.911997	0.58612	8711.34	8588.94
Arachis hypogaea	Leaves	PI	-0.147301	0.394408	-0.897823	0.647626	13095	10109.9
Arachis hypogaea	Leaves	PS	-0.281676	0.387524	-1.02209	0.515838	12772.4	9754.24
Arachis hypogaea	Leaves	SE	0.145721	0.837377	-1.44937	1.85473	14303.8	10008.8
Arachis hypogaea	Leaves	SG	0.536585	0.814145	-1.05517	2.13392	12763.8	8643.34
Arachis hypogaea	Leaves	SQDG	-0.815679	0.587036	-2.03348	0.287769	7606.96	8353.12
Arachis hypogaea	Leaves	TG	1.43848	0.630727	0.197176	2.67778	11923	9335.57
Arachis hypogaea	Leaves	TrGDG	-0.361669	0.826173	-2.00765	1.27529	15803	10027.4
Brassica carinata	Leaves	DGDG	-0.171269	0.362033	-0.86773	0.573687	13086.7	8226.52
Brassica carinata	Leaves	LPC	0.568162	0.535654	-0.461354	1.66501	14848.6	9617.82
Brassica carinata	Leaves	LPE	0.34598	0.558062	-0.724891	1.45122	13919.6	10131.9
Brassica carinata	Leaves	MGDG	-0.283419	0.376747	-1.04738	0.444647	14088.5	8026.61
Brassica carinata	Leaves	PA	-0.346004	0.400976	-1.17614	0.401127	8872.25	7635.25
Brassica carinata	Leaves	PC	-0.476229	0.361225	-1.20436	0.252979	12443.9	7995.05
Brassica carinata	Leaves	PE	-0.318351	0.388516	-1.06923	0.477264	13772	8949.88
Brassica carinata	Leaves	PG	-0.344336	0.393004	-1.14639	0.414828	13025.3	8108.32
Brassica carinata	Leaves	PI	-0.19891	0.405757	-1.00775	0.611582	14377.6	9549.81
Brassica carinata	Leaves	PS	-0.300089	0.391725	-1.07309	0.498671	13845.3	9053.01
Crucihimalaya himalaica	Seedlings	DGDG	-0.428009	0.507634	-1.40901	0.625367	10558.1	8753.23
Crucihimalaya himalaica	Seedlings	MGDG	-0.615794	0.541916	-1.62066	0.503321	7940.32	7820.39
Crucihimalaya himalaica	Seedlings	PA	0.0180861	0.611945	-1.16706	1.24863	10980.1	9710.3
Crucihimalaya himalaica	Seedlings	PC	-0.331852	0.503447	-1.33478	0.677362	12372.7	8274.32
Crucihimalaya himalaica	Seedlings	PE	-0.886326	0.589692	-2.06035	0.281923	14097.7	9520.4
Crucihimalaya himalaica	Seedlings	PG	-0.204163	0.622246	-1.42938	1.05348	12635.1	9764.39
Crucihimalaya himalaica	Seedlings	PI	0.332867	0.662837	-1.00997	1.57318	12502.8	10470.6
Crucihimalaya himalaica	Seedlings	PS	-0.151767	0.72549	-1.56245	1.26681	16989.5	9574.7
Crucihimalaya himalaica	Seedlings	Total lipids	-0.662631	1.01525	-2.62429	1.37721	18898.9	9076.82
Cycas multipinnata	Leaves	CL	-0.28296	0.818561	-1.89411	1.35897	14851	9487.04
Cycas multipinnata	Leaves	DG	-0.322682	0.539539	-1.36586	0.799328	13453.4	10097.2
Cycas multipinnata	Leaves	DGDG	-0.282607	0.369064	-1.05127	0.440712	12695.6	7834.61
Cycas multipinnata	Leaves	Isoprenoids	-0.661963	1.00902	-2.63695	1.33314	17724.1	9521.49
Cycas multipinnata	Leaves	LP	1.56319	1.10721	-0.696942	3.69541	16467.8	10155
Cycas multipinnata	Leaves	LPA	-0.703663	0.785466	-2.22919	0.850714	16395.3	9161.07
Cycas multipinnata	Leaves	LPC	0.603243	0.55764	-0.478977	1.72618	14515.2	10222.2
Cycas multipinnata	Leaves	LPE	0.417429	0.573455	-0.663494	1.58944	14038	9292.91
Cycas multipinnata	Leaves	LPG	0.133677	0.705661	-1.21827	1.59262	15235.8	9235.77
Cycas multipinnata	Leaves	MGDG	-0.332488	0.378407	-1.13718	0.397279	12800.6	8824.76
Cycas multipinnata	Leaves	MGMG	-0.137919	0.668058	-1.4845	1.18538	13374.9	9855.07
Cycas multipinnata	Leaves	NL	1.25364	1.18785	-1.12032	3.52527	19752.6	9779.96
Cycas multipinnata	Leaves	PA	-0.373457	0.416767	-1.24646	0.404945	7995.57	7633.46
Cycas multipinnata	Leaves	PC	-0.48748	0.369803	-1.24466	0.244576	13831.6	7676.28
Cycas multipinnata	Leaves	PE	-0.445284	0.397817	-1.27292	0.306209	10010.5	8274.92
Cycas multipinnata	Leaves	PG	-0.29617	0.401659	-1.09454	0.496729	13025.3	9257.42
Cycas multipinnata	Leaves	PI	-0.0410122	0.426694	-0.828786	0.861504	8727.62	7226.47
Cycas multipinnata	Leaves	PL	-0.0851602	0.805517	-1.66005	1.52076	15090.1	9917.42
Cycas multipinnata	Leaves	PS	-0.386256	0.403915	-1.22054	0.402596	13182.3	8965.1
Cycas multipinnata	Leaves	Saccharolipids	-0.496058	1.01643	-2.49838	1.54031	18399.4	9381.23
Cycas multipinnata	Leaves	SPhL	-0.931691	0.993837	-2.84572	1.06131	18394.5	9779.95
Cycas multipinnata	Leaves	SQDG	-0.624238	0.558654	-1.75116	0.433557	14224.9	9283.05
Cycas multipinnata	Leaves	ST	-0.00332411	0.765675	-1.51574	1.53997	17227.7	10221.8
Cycas multipinnata	Leaves	TG	1.33115	0.644433	0.0697866	2.60567	14452.8	9347.73
Cycas multipinnata	Leaves	Total lipids	0.771749	0.823579	-0.960595	2.31181	13830.7	10135
Cycas panzhihuaensis	Leaves	CL	-0.208131	0.822078	-1.82846	1.43156	15816.7	9633.97
Cycas panzhihuaensis	Leaves	DG	-0.302411	0.538158	-1.32321	0.813254	13598.9	8284.3
Cycas panzhihuaensis	Leaves	DGDG	-0.169636	0.376622	-0.886631	0.618817	13278.3	9685.63
Cycas panzhihuaensis	Leaves	Isoprenoids	-0.590256	1.01491	-2.57312	1.44916	16684.5	8510.62
Cycas panzhihuaensis	Leaves	LP	1.55712	1.08917	-0.64917	3.61772	16850.4	10761.3
Cycas panzhihuaensis	Leaves	LPA	-0.773287	0.789145	-2.30707	0.813015	15795.4	8923.91
Cycas panzhihuaensis	Leaves	LPC	0.597068	0.568708	-0.501118	1.75945	14875.3	9228.28
Cycas panzhihuaensis	Leaves	LPE	0.401256	0.571484	-0.684942	1.55629	13865.3	9235.27
Cycas panzhihuaensis	Leaves	LPG	0.00563618	0.683945	-1.30833	1.4006	14583.9	9603.21
Cycas panzhihuaensis	Leaves	MGDG	-0.23275	0.383411	-1.00769	0.56898	14439.1	8911.23
Cycas panzhihuaensis	Leaves	MGMG	0.018559	0.658255	-1.29886	1.31646	15967.9	9442.76
Cycas panzhihuaensis	Leaves	NL	1.23163	1.17695	-1.13844	3.47583	19151.4	9893.84
Cycas panzhihuaensis	Leaves	PA	-0.222127	0.397674	-1.00484	0.576485	13617.3	9208.34
Cycas panzhihuaensis	Leaves	PC	-0.409723	0.374322	-1.14086	0.3659	12120.9	8508.3
Cycas panzhihuaensis	Leaves	PE	-0.279735	0.40052	-1.06636	0.555339	13441.4	8039
Cycas panzhihuaensis	Leaves	PG	-0.300745	0.400095	-1.10248	0.507241	14105.3	9589.4
Cycas panzhihuaensis	Leaves	PI	-0.234343	0.409303	-1.0659	0.580236	12557.7	9187.36
Cycas panzhihuaensis	Leaves	PL	-0.0100172	0.805116	-1.60781	1.60295	14738.4	9565.51
Cycas panzhihuaensis	Leaves	PS	-0.27918	0.401787	-1.07491	0.546425	13945.1	8529.15
Cycas panzhihuaensis	Leaves	Saccharolipids	-0.410276	1.01478	-2.42012	1.58201	18205.6	9603.71
Cycas panzhihuaensis	Leaves	SPhL	-0.899872	0.994421	-2.81891	1.09107	18134.7	9457.23
Cycas panzhihuaensis	Leaves	SQDG	-0.654908	0.558105	-1.77201	0.41939	13587.4	9375.68
Cycas panzhihuaensis	Leaves	ST	0.0278048	0.76727	-1.50263	1.55635	16557.9	10152.6
Cycas panzhihuaensis	Leaves	TG	1.34464	0.644204	0.0808939	2.61055	14412.7	9757.25
Cycas panzhihuaensis	Leaves	Total lipids	0.832429	0.835245	-0.908941	2.37424	14244.8	10180.5
Glycine max	Leaves	DGDG	-0.2372	0.32511	-0.885036	0.405126	11269.7	9384.02
Glycine max	Leaves	MGDG	-0.181276	0.349484	-0.86128	0.531101	10235.2	9301.47
Glycine max	Leaves	PA	-0.307511	0.37454	-1.06808	0.431153	10661.5	8160.14
Glycine max	Leaves	PC	-0.463225	0.330897	-1.12165	0.199928	12061.1	8832.17
Glycine max	Leaves	PE	-0.346227	0.364993	-1.07367	0.384612	13317.8	8758.6
Glycine max	Leaves	PG	-0.205497	0.390181	-0.959504	0.588438	9691.07	8588.12
Glycine max	Leaves	PI	-0.204218	0.384068	-0.966635	0.551814	12680.7	8941.18
Glycine max	Leaves	PS	-0.320328	0.38071	-1.06227	0.468691	12945.6	9057.15
Lepidium sativum	Leaves	DGDG	-0.214161	0.361613	-0.93581	0.537989	13987	9024.06
Lepidium sativum	Leaves	MGDG	-0.218619	0.381233	-0.969763	0.573098	14674	8684.95
Nicotiana tabacum	Leaves	DGDG	-0.210602	0.35192	-0.899676	0.511539	13941.3	8540.75
Nicotiana tabacum	Leaves	MGDG	-0.307302	0.378315	-1.09784	0.423508	13442.1	9298.89
Nicotiana tabacum	Leaves	PC	-0.489008	0.351772	-1.21694	0.206476	12666.2	9405.94
Nicotiana tabacum	Leaves	PE	-0.267845	0.389334	-1.01621	0.544408	12198	9276.2
Nicotiana tabacum	Leaves	PG	-0.360576	0.39708	-1.16119	0.418677	11402.4	8739.67
Nicotiana tabacum	Leaves	SQDG	-0.571541	0.55321	-1.69897	0.480443	13627	9798.88
Panax notoginseng	Leaves	DGDG	-0.224973	0.37088	-0.984051	0.51621	14323.8	7988.88
Panax notoginseng	Leaves	LPC	0.562415	0.53566	-0.472646	1.63815	14934.2	9831.24
Panax notoginseng	Leaves	LPE	0.403879	0.564453	-0.673778	1.53999	14194.7	9260.63
Panax notoginseng	Leaves	LPG	0.0656599	0.682309	-1.24492	1.45994	15284.4	9357.67
Panax notoginseng	Leaves	MGDG	-0.279266	0.386266	-1.07154	0.473296	13909.4	9099.26
Panax notoginseng	Leaves	PA	-0.267275	0.401393	-1.0779	0.534455	13433.2	8193.75
Panax notoginseng	Leaves	PC	-0.501388	0.374044	-1.27355	0.223517	12730.3	8299
Panax notoginseng	Leaves	PE	-0.354546	0.396129	-1.15772	0.436483	15198.7	9559.11
Panax notoginseng	Leaves	PG	-0.344005	0.402049	-1.17095	0.454255	13284.8	8352.92
Panax notoginseng	Leaves	PI	-0.242435	0.420937	-1.10953	0.574961	13465.1	8845.44
Panax notoginseng	Leaves	PS	-0.373652	0.401128	-1.19693	0.422453	14047.5	8939.94
Panax notoginseng	Leaves	SQDG	-0.6213	0.559383	-1.74611	0.453048	14201.4	10562.6
Plukenetia volubilis	Leaves	Cer	-0.513859	0.807007	-2.10228	1.10433	15558	10058.3
Plukenetia volubilis	Leaves	DG	-0.40234	0.549261	-1.46997	0.706321	14853.6	8684.24
Plukenetia volubilis	Leaves	GSL	-0.523582	1.26964	-3.00671	1.97482	22543.5	8290.75
Plukenetia volubilis	Leaves	PG	-0.258896	0.427599	-1.08772	0.618949	14179	8253.37
Plukenetia volubilis	Leaves	PI	-0.199872	0.417575	-1.04451	0.625856	15323.6	9321.34
Plukenetia volubilis	Leaves	SE	-0.00812451	0.845802	-1.63174	1.7231	14810.3	9808.14
Plukenetia volubilis	Leaves	SQDG	-0.644443	0.572975	-1.79839	0.469961	14282	9816.85
Plukenetia volubilis	Leaves	TG	1.38171	0.633347	0.154138	2.65544	13811.2	9240.07
Ricinus communis	Seedlings	Cer	-0.587552	0.867138	-2.27332	1.16493	15267.6	9327.94
Ricinus communis	Seedlings	DG	1.05171	0.600356	-0.218943	2.17787	10943.7	9109.51
Ricinus communis	Seedlings	DGDG	-0.511139	0.443248	-1.36898	0.36476	10860.5	9985.15
Ricinus communis	Seedlings	DGGA	-0.451822	1.01	-2.42056	1.56394	15425.6	9410.7
Ricinus communis	Seedlings	HexCer	0.316578	0.958578	-1.57965	2.18895	17340.5	9499.6
Ricinus communis	Seedlings	LNAPE	0.0362871	1.04291	-2.02059	2.11797	15434.8	9922.66
Ricinus communis	Seedlings	LPE	0.399003	0.8519	-1.31778	2.02469	14150.9	9941.49
Ricinus communis	Seedlings	MG	0.0360716	1.0131	-1.96964	2.03089	15434	9746.06
Ricinus communis	Seedlings	MGDG	-0.897269	0.493065	-1.8404	0.0986821	10378	9881.95
Ricinus communis	Seedlings	PA	-0.140408	0.56434	-1.23538	0.960672	12583.5	11075.2
Ricinus communis	Seedlings	PC	-0.32944	0.442	-1.18967	0.555374	11367.6	9217.02
Ricinus communis	Seedlings	PE	-0.882875	0.535992	-1.92609	0.179523	12885	10478.1
Ricinus communis	Seedlings	PEtOH	-1.58281	1.29602	-4.02796	1.0481	15169.5	10379.3
Ricinus communis	Seedlings	PG	-0.249733	0.574796	-1.34684	0.929112	10484.2	9778.51
Ricinus communis	Seedlings	PI	0.528218	0.660831	-0.818627	1.77138	9388.57	10097.4
Ricinus communis	Seedlings	SQDG	-1.35614	0.77197	-2.81273	0.266054	13042.3	10186.7
Ricinus communis	Seedlings	TG	0.583829	0.658164	-0.824072	1.80196	10603.5	8887.44
Triticum aestivum	Flowers	PA	-1.05181	0.372221	-1.78057	-0.299387	9945.32	8186.36
Triticum aestivum	Flowers	PC	-0.0172331	0.34196	-0.692323	0.655356	9214.86	8953.68
Triticum aestivum	Flowers	PE	-0.37383	0.364021	-1.08859	0.340881	10557.3	9607.08
Triticum aestivum	Flowers	PI	0.179494	0.388454	-0.58456	0.934547	10055.1	9239.65
Triticum aestivum	Flowers	PS	-0.149122	0.381222	-0.894318	0.599816	10144.4	8986.6
Triticum aestivum	Leaves	ASG	0.0315589	0.707233	-1.36946	1.42217	14014.3	9016.56
Triticum aestivum	Leaves	Cer	-0.445335	0.794084	-1.9876	1.141	15470.6	9903.44
Triticum aestivum	Leaves	CerG2GNAc1	0.160079	1.03416	-1.86685	2.20775	17210	9534.63
Triticum aestivum	Leaves	CerP	-0.5854	1.02895	-2.54534	1.48141	17076.2	10127.1
Triticum aestivum	Leaves	CL	-0.234892	0.79627	-1.79118	1.34597	15531.5	8846.83
Triticum aestivum	Leaves	DG	-0.382208	0.512506	-1.37261	0.659828	13516.6	9782.48
Triticum aestivum	Leaves	DGDG	-0.3126	0.317348	-0.951952	0.301045	9114.54	8573.09
Triticum aestivum	Leaves	DGMG	0.336166	0.729225	-1.11115	1.75652	15374.5	9641.27
Triticum aestivum	Leaves	GL	0.775022	0.971663	-1.26728	2.59281	13654.7	9996.11
Triticum aestivum	Leaves	GM3	0.0739932	1.01751	-1.91158	2.05554	17921.8	9934.66
Triticum aestivum	Leaves	HexCer	-0.176938	0.92657	-1.98697	1.6826	16372.4	8826.62
Triticum aestivum	Leaves	LPC	0.476178	0.524592	-0.529848	1.54188	13347.7	9697.85
Triticum aestivum	Leaves	LPE	0.381682	0.544134	-0.662848	1.47387	13553	9633.42
Triticum aestivum	Leaves	LPG	0.0767919	0.656624	-1.18336	1.42442	14791.4	9891.04
Triticum aestivum	Leaves	MGDG	-0.287851	0.3327	-0.957023	0.371055	12608.7	9595.04
Triticum aestivum	Leaves	MGMG	-0.0155919	0.637809	-1.29169	1.23882	15862.1	9626
Triticum aestivum	Leaves	Ox-lipids	-0.116279	0.666698	-1.43081	1.19455	14249.4	8574.11
Triticum aestivum	Leaves	PA	-0.158116	0.331734	-0.790331	0.539693	10315.3	9704.68
Triticum aestivum	Leaves	PC	-0.424045	0.296665	-0.996794	0.164335	10437.8	9327.81
Triticum aestivum	Leaves	PE	-0.249081	0.335988	-0.905543	0.424337	10528.1	9124.07
Triticum aestivum	Leaves	PG	-0.322822	0.349908	-1.01693	0.383991	12147.6	9675.56
Triticum aestivum	Leaves	PI	-0.124903	0.356624	-0.815584	0.578053	10245.5	9286.92
Triticum aestivum	Leaves	PIP	-0.249321	0.99115	-2.17646	1.6993	16470	8950.08
Triticum aestivum	Leaves	PL	-0.082812	0.768145	-1.59999	1.44289	14305	9694.99
Triticum aestivum	Leaves	PS	-0.358927	0.337638	-1.02504	0.315079	11544.3	9394.77
Triticum aestivum	Leaves	SG	0.284744	0.804532	-1.26966	1.91886	13612.3	8721.73
Triticum aestivum	Leaves	SL	-0.110203	0.983461	-2.01655	1.84767	18110.5	9952.23
Triticum aestivum	Leaves	SQDG	-0.442177	0.575245	-1.60062	0.672979	9672.51	9234.93
Triticum aestivum	Leaves	ST	-0.0220666	0.726308	-1.44209	1.4308	16440.3	10390.6
Triticum aestivum	Leaves	TG	1.15999	0.648857	-0.0673499	2.46677	8782.46	9057.25
Triticum aestivum	Leaves	Total lipids	0.896709	0.81055	-0.80548	2.38163	12601.4	10191.2
Zea mays	Leaves	DGDG	-0.12042	0.353029	-0.783215	0.629879	9578.82	7223.69
Zea mays	Leaves	LP	1.49873	1.07761	-0.726527	3.56992	16466.3	10366.2
Zea mays	Leaves	LPG	0.0814806	0.692409	-1.25058	1.50413	15709.4	9486.49
Zea mays	Leaves	MGDG	-0.403334	0.380353	-1.21147	0.301102	8808.67	8408.85
Zea mays	Leaves	PA	-0.146257	0.386263	-0.877277	0.664604	10788.9	7972.08
Zea mays	Leaves	PC	-0.427891	0.358093	-1.12363	0.313112	13089.2	8547.55
Zea mays	Leaves	PE	-0.188579	0.398119	-0.918296	0.66484	7971.15	7381.37
Zea mays	Leaves	PG	-0.403402	0.391295	-1.20056	0.349143	11220.7	8428.74
Zea mays	Leaves	PI	-0.0964502	0.402547	-0.854679	0.741758	10910.6	9476.87
Zea mays	Leaves	PS	-0.192035	0.395991	-0.925465	0.621555	8828.56	8580.15

## Sheet: Table S10
Table S10: The Bayesian effect size estimates for lipid classes from split-platform meta-analysis under heat stress. In this analysis, the effect size estimates were marginalized over plant species, growth stages, and tissue types. The estimate intercept in column C shows the average effect size, and the estimate error intercept in column D shows its standard deviation. The Q2.5 intercept (column…
Lipid profiling platform	Lipid class	Estimate intercept	Estimate error intercept	Q2.5 intercept	Q97.5 intercept	Bulk ESS	Tail ESS
DI-MS/MS	acDGDG	-0.0885324	0.912491	-1.83472	1.72428	15239.9	9034.4
DI-MS/MS	acMGDG	-0.0203518	0.926027	-1.85699	1.81973	16318	8510.18
DI-MS/MS	acPG	0.0301333	0.924248	-1.77763	1.83418	15297.1	9621.61
DI-MS/MS	ASG	-0.041051	0.590533	-1.19175	1.11505	12268.6	9290.19
DI-MS/MS	Cer	0.199965	1.16448	-2.11354	2.45774	20877.2	9079.27
DI-MS/MS	DG	-0.0805336	0.424101	-0.928594	0.767787	10559.5	9371.97
DI-MS/MS	DGDG	-0.367112	0.269755	-0.8906	0.17754	9785.21	9759.93
DI-MS/MS	DGMG	0.22162	0.676648	-1.11336	1.5458	13107.8	9062.54
DI-MS/MS	GIPC	-0.120355	0.928693	-1.95389	1.71658	16730.9	9105.63
DI-MS/MS	GlcCer	-0.0355528	0.925879	-1.83769	1.7876	16824.8	9117.15
DI-MS/MS	LP	0.379858	0.984462	-1.56883	2.31392	18807.3	10161.3
DI-MS/MS	LPA	-0.336853	0.939256	-2.15949	1.52672	15408	9445.31
DI-MS/MS	LPC	0.191195	0.515736	-0.822195	1.2202	14017.8	9241.94
DI-MS/MS	LPE	-0.0353011	0.53335	-1.11492	0.99743	13913.1	9439.72
DI-MS/MS	LPG	0.0321622	0.623415	-1.20698	1.26797	15810	9502.78
DI-MS/MS	LPI	-0.30996	0.938734	-2.14387	1.55916	16717.9	9147.38
DI-MS/MS	MGDG	-0.497767	0.286099	-1.05375	0.074164	9315.02	9380.74
DI-MS/MS	MGMG	0.343555	0.643821	-0.914084	1.63746	13834	8395.54
DI-MS/MS	NAPE	-0.729985	0.84951	-2.36353	0.955452	16386.8	9730.7
DI-MS/MS	Ox-lipids	-0.133387	0.624673	-1.38692	1.07236	14729.7	9321.22
DI-MS/MS	PA	-0.290945	0.301432	-0.840285	0.361817	9466.03	9740.73
DI-MS/MS	PC	-0.416536	0.237346	-0.868759	0.0549742	8491.31	9958.86
DI-MS/MS	PE	-0.236234	0.259217	-0.748932	0.277326	9262.17	9810.91
DI-MS/MS	PG	-0.550163	0.31917	-1.18449	0.097799	9750.89	9405.52
DI-MS/MS	PI	-0.230488	0.250768	-0.728878	0.268188	8409.58	9636.32
DI-MS/MS	PS	-0.0355975	0.249731	-0.52804	0.452	8718.9	9906.28
DI-MS/MS	SE	0.365891	0.791848	-1.1989	1.95535	15394.4	9173.94
DI-MS/MS	SG	0.202803	0.689112	-1.16728	1.60348	13767.6	9128.16
DI-MS/MS	SQDG	-0.589467	0.665074	-1.86787	0.757864	12674.2	9485.1
DI-MS/MS	TeGDG	-0.374252	0.934119	-2.18179	1.5095	16382.3	8376.63
DI-MS/MS	TG	0.39254	0.661752	-0.946156	1.72689	13526.8	9231.86
DI-MS/MS	Total lipids	-0.628099	1.11662	-2.77302	1.5859	19779.2	8795.91
DI-MS/MS	TrGDG	-0.350449	0.764329	-1.82845	1.20128	16887.8	9781.32
LC-MS	Cer	-0.823204	1.02721	-2.77002	1.2452	13003.3	8797.99
LC-MS	DG	-0.856787	0.823797	-2.38977	0.884847	12418.9	9115.42
LC-MS	DGDG	0.0222014	0.903003	-1.74897	1.8066	14829.6	8964.84
LC-MS	GSL	-0.503583	1.09431	-2.65008	1.68848	19627.8	9615.39
LC-MS	MGDG	-0.280024	0.900595	-2.0271	1.54901	13389	9036.25
LC-MS	PC	0.0458773	0.893946	-1.75191	1.81303	14615.1	9352.88
LC-MS	PE	-0.467185	0.911874	-2.19541	1.40393	12648.9	9170.14
LC-MS	PG	-0.590341	1.20412	-2.84335	1.85915	10433.7	8986.93
LC-MS	PI	-0.434927	0.794224	-2.00414	1.14914	11788.9	9400.76
LC-MS	SE	-0.65739	1.05269	-2.71388	1.4442	16083.9	9867.89
LC-MS	SQDG	-0.306535	0.790167	-1.8597	1.26386	14178.9	9346.94
LC-MS	TG	1.6548	0.91103	-0.42512	3.20888	7425.32	8752.94
LC-MS/MS	Cer	-0.171862	0.774124	-1.67909	1.34163	12461.6	9563.65
LC-MS/MS	CerG2GNAc1	0.152626	0.950448	-1.70026	1.97967	15637.4	9281.58
LC-MS/MS	CerP	-0.437306	0.946703	-2.30818	1.44316	14049.7	9405.64
LC-MS/MS	CL	-0.0793063	0.685903	-1.40287	1.29201	12581.2	8730.3
LC-MS/MS	DG	1.15391	0.581942	-0.044192	2.25263	11376.7	9838.01
LC-MS/MS	DGDG	-0.282766	0.373293	-1.02582	0.455631	8559.1	9149.32
LC-MS/MS	DGGA	-0.207824	1.06112	-2.30211	1.87338	21004.9	9122.39
LC-MS/MS	GM3	0.082378	0.926467	-1.74962	1.9068	15061.8	9617.66
LC-MS/MS	HexCer	0.0678416	0.75317	-1.41561	1.57218	14346.8	9337.83
LC-MS/MS	Isoprenoids	-0.353718	0.813355	-1.96793	1.24383	14796.4	8862.96
LC-MS/MS	LNAPE	0.117906	1.05204	-1.94859	2.1561	17474.7	9232.02
LC-MS/MS	LP	1.6865	1.16664	-0.735893	3.89953	13738.4	9174.28
LC-MS/MS	LPA	-0.473875	0.814318	-2.08982	1.12392	14089.5	9375.42
LC-MS/MS	LPC	1.51771	1.02764	-0.546226	3.46168	16320.3	9433.79
LC-MS/MS	LPE	1.52055	0.860899	-0.251717	3.13272	15126.7	8766.48
LC-MS/MS	LPG	0.0534783	0.794646	-1.45092	1.68043	12831	9107.66
LC-MS/MS	MG	0.122647	1.03465	-1.9178	2.15027	17801.6	8814.02
LC-MS/MS	MGDG	-0.0996346	0.378429	-0.878388	0.604819	9559.33	9452.32
LC-MS/MS	MGMG	-0.565447	0.711589	-1.95512	0.838047	13137.2	8927.16
LC-MS/MS	NL	1.28166	0.958826	-0.641871	3.11884	18115.7	10144.5
LC-MS/MS	PA	-0.313442	0.542401	-1.38776	0.736579	11498.4	9108.53
LC-MS/MS	PC	0.0124154	0.42653	-0.825538	0.86843	9911.98	9288.66
LC-MS/MS	PE	-0.532709	0.595827	-1.61387	0.745925	11430.8	9443.62
LC-MS/MS	PEtOH	-0.946515	1.16245	-3.20042	1.42837	16349.6	7932.33
LC-MS/MS	PG	0.552082	0.601491	-0.681651	1.68729	10961	10001.4
LC-MS/MS	PI	1.29545	0.668891	-0.117616	2.54754	11560.5	9325.05
LC-MS/MS	PIP	-0.180708	0.918096	-1.95391	1.6389	14067.4	9208.9
LC-MS/MS	PL	0.382494	0.839385	-1.24691	2.03692	15972.6	10290.3
LC-MS/MS	PS	-0.704603	0.643296	-1.94257	0.584701	12635.5	9589.28
LC-MS/MS	Saccharolipids	-0.19635	0.811436	-1.79164	1.39921	14171.3	9580.58
LC-MS/MS	SPhL	-0.593473	0.80528	-2.16717	0.980989	13861	9277.65
LC-MS/MS	SQDG	-0.756385	0.43952	-1.61285	0.117436	10633.1	9450.31
LC-MS/MS	ST	0.207235	0.721387	-1.20854	1.63179	12562	8938.12
LC-MS/MS	TG	1.47003	0.627518	0.160718	2.65798	12207.6	9172.92
LC-MS/MS	Total lipids	0.419886	0.848336	-1.25529	2.08025	13550.5	10038.6

[truncated: 12 more sheets: Table S11, Table S12, Table S13, Table S14, Table S15, Table S16, Table S17, Table S18, Table S19, Table S20, Table S21, Table S22]
